# Supplementary material for: Crystal structure of ethyl 4-(2-meth­oxy­phen­yl)-6-methyl-2-sulfanyl­idene-1,2,3,4-tetra­hydro­pyrimidine-5-carboxyl­ate
Source: Acta Crystallogr E Crystallogr Commun. 2015 Jun 3;71(Pt 7):o444–5. doi: 10.1107/S2056989015010026 (PMC4518927; doi:10.1107/S2056989015010026)
Supplement: Supplementary file 1 [file e-71-0o444-sup1.cif]

##############################################################################
#                                                                            #
# This CIF contains the data in a paper accepted for publication in          #
# Acta Crystallographica Section E. It conforms to the requirements of       #
# Notes for Authors for Acta Crystallographica Section E, and has been       #
# peer reviewed under the auspices of the IUCr Commission on Journals.       #
#                                                                            #
# Full details of the Crystallographic Information File format               #
# are given in the paper "The Crystallographic Information File (CIF):       #
# a New Standard Archive File for Crystallography" by S. R. Hall, F. H.      #
# Allen and I. D. Brown [Acta Cryst. (1991), A47, 655-685].                  #
#                                                                            #
# The current version of the core CIF dictionary is obtainable from          #
# ftp://ftp.iucr.org/pub/cif_core.dic.                                       #
#                                                                            #
# Software is freely available for graphical display of the structure(s)     #
# in this CIF. For information consult the CIF software page                 #
# http://www.iucr.org/resources/cif/software.                                #
#                                                                            #
# This file may be used for bona fide research purposes within the           #
# scientific community so long as proper attribution is given to the journal # 
# article from which it was obtained.                                        #
#                                                                            #
##############################################################################
data_global
_audit_creation_method     'APEX2 v2014.9-0'
_journal_date_recd_electronic     2015-05-13
_journal_date_accepted     2015-05-23
_journal_name_full     'Acta Crystallographica, Section E'
_journal_year     2015
_journal_volume     71
_journal_issue      7
_journal_page_first     o444
_journal_page_last     o445
_journal_paper_category     HO
_journal_paper_doi     10.1107/S2056989015010026
_journal_coeditor_code     IS5401
_publ_contact_author_name
;
Eman A. Ahmed
;
_publ_contact_author_address
;
Chemistry Department,
Faculty of Science,
Sohag University,
82524 Sohag,
Egypt
;
_publ_contact_author_email     'abdala_15@yahoo.com'
_publ_contact_author_fax     ?
_publ_contact_author_phone     ?
_publ_section_title
;\
Crystal structure of ethyl
4-(2-methoxyphenyl)-6-methyl-2-sulfanylidene-1,2,3,4-tetrahydropyrimidine-5-\
carboxylate
;
loop_
    _publ_author_name
    _publ_author_address
    'Mohamed, Shaaban K.'
;
Chemistry and Environmental Division,
Manchester Metropolitan University,
Manchester M1 5GD,
England
Chemistry Department,
Faculty of Science,
Minia University,
61519 El-Minia,
Egypt
;
    'Joel T. Mague'
;
Department of Chemistry,
Tulane University,
New Orleans,
LA 70118,
USA
;
    'Akkurt, Mehmet'
;
Department of Physics,
Faculty of Sciences,
Erciyes University,
38039 Kayseri,
Turkey
;
    'Ahmed Khodairy'
;
Chemistry Department,
Faculty of Science,
Sohag University,
82524 Sohag,
Egypt
;
    'Eman A. Ahmed'
;
Chemistry Department,
Faculty of Science,
Sohag University,
82524 Sohag,
Egypt
;
data_I
_database_code_depnum_ccdc_archive 'CCDC 1402530'
_audit_creation_method     SHELXL-2014/6
_chemical_name_systematic
;\
Ethyl 4-(2-methoxyphenyl)-6-methyl-2-sulfanylidene-\
1,2,3,4-tetrahydropyrimidine-5-carboxylate
;
_chemical_name_common     ?
_chemical_formula_moiety     'C15 H18 N2 O3 S'
_chemical_formula_sum     'C15 H18 N2 O3 S'
_chemical_formula_iupac     'C15 H18 N2 O3 S'
_chemical_formula_weight     306.37
_chemical_melting_point     ?
_shelx_space_group_comment
;
The symmetry employed for this shelxl refinement is uniquely defined
by the following loop, which should always be used as a source of
symmetry information in preference to the above space-group names.
They are only intended as comments.
;
_space_group_crystal_system     triclinic
_space_group_name_H-M_alt     'P -1'
_space_group_name_Hall     '-P 1'
loop_
    _space_group_symop_operation_xyz
    'x, y, z'
    '-x, -y, -z'
_cell_length_a     7.9791(2)
_cell_length_b     8.2031(2)
_cell_length_c     11.8405(3)
_cell_angle_alpha     81.9870(10)
_cell_angle_beta     87.9750(10)
_cell_angle_gamma     80.8500(10)
_cell_volume     757.60(3)
_cell_formula_units_Z     2
_cell_measurement_reflns_used     7936
_cell_measurement_theta_min     3.7703
_cell_measurement_theta_max     72.1570
_cell_measurement_temperature     150.(2)
_exptl_crystal_description     'thick plate'
_exptl_crystal_colour     colourless
_exptl_crystal_size_max     0.253
_exptl_crystal_size_mid     0.205
_exptl_crystal_size_min     0.122
_exptl_crystal_density_diffrn     1.343
_exptl_crystal_density_meas     ?
_exptl_crystal_density_method     'not measured'
_exptl_crystal_F_000     324
_exptl_absorpt_coefficient_mu     2.003
_exptl_absorpt_correction_type     multi-scan
_exptl_absorpt_process_details
;
(<i>SADABS</i>; Bruker, 2014)
;
_shelx_estimated_absorpt_T_min     0.631
_shelx_estimated_absorpt_T_max     0.792
_exptl_absorpt_correction_T_min     0.73
_exptl_absorpt_correction_T_max     0.79
_diffrn_ambient_temperature     150(2)
_diffrn_radiation_type     CuK\a
_diffrn_radiation_wavelength     1.54178
_diffrn_radiation_monochromator     mirror
_diffrn_measurement_device_type     'Bruker D8 VENTURE PHOTON 100 CMOS'
_diffrn_measurement_method     '\w scans'
_diffrn_detector_area_resol_mean     10.4167
_diffrn_reflns_number     9145
_diffrn_reflns_av_R_equivalents     0.0214
_diffrn_reflns_theta_min     3.770
_diffrn_reflns_theta_max     72.159
_diffrn_reflns_theta_full     69.000
_diffrn_measured_fraction_theta_max     0.983
_diffrn_measured_fraction_theta_full     0.984
_diffrn_reflns_limit_h_min     -9
_diffrn_reflns_limit_h_max     9
_diffrn_reflns_limit_k_min     -10
_diffrn_reflns_limit_k_max     10
_diffrn_reflns_limit_l_min     -14
_diffrn_reflns_limit_l_max     14
_refine_special_details
;
Refinement of <i>F</i>^2^ against ALL reflections. The weighted <i>R</i>-factor
<i>wR</i> and goodness of fit <i>S</i> are based on <i>F</i>^2^, conventional
<i>R</i>-factors <i>R</i> are based on <i>F</i>, with <i>F</i> set to zero for
negative <i>F</i>^2^. The threshold expression of <i>F</i>^2^ >
\s(<i>F</i>^2^) is used only for calculating <i>R</i>-factors(gt) <i>etc</i>.
and is not relevant to the choice of reflections for refinement.
<i>R</i>-factors based on <i>F</i>^2^ are statistically about twice as large
as those based on <i>F</i>, and <i>R</i>- factors based on ALL data will be
even larger. H-atoms attached to carbon were placed in calculated positions
(C---H = 0.95 - 0.98 \%A) while those attached to nitrogen were placed in
locations derived from a difference map and their parameters adjusted to give
N---H = 0.91 \%A. All were included as riding contributions with isotropic
displacement parameters 1.2 - 1.5 times those of the attached atoms.
;
_reflns_number_total     2929
_reflns_number_gt     2773
_reflns_threshold_expression     I>2\s(I)
_refine_ls_structure_factor_coef     Fsqd
_refine_ls_matrix_type     full
_refine_ls_R_factor_all     0.0405
_refine_ls_R_factor_gt     0.0388
_refine_ls_wR_factor_gt     0.0998
_refine_ls_wR_factor_ref     0.1013
_refine_ls_goodness_of_fit_ref     1.083
_refine_ls_restrained_S_all     1.083
_refine_ls_number_reflns     2929
_refine_ls_number_parameters     193
_refine_ls_number_restraints     0
_refine_ls_hydrogen_treatment     constr
_refine_ls_weighting_scheme     calc
_refine_ls_weighting_details
              'w=1/[\s^2^(Fo^2^)+(0.0487P)^2^+0.4254P] where P=(Fo^2^+2Fc^2^)/3'
_atom_sites_solution_hydrogens     mixed
_atom_sites_solution_primary     direct
_atom_sites_solution_secondary     difmap
_refine_ls_shift/su_max     0.001
_refine_ls_shift/su_mean     0.000
_refine_diff_density_max     0.433
_refine_diff_density_min     -0.261
_refine_ls_extinction_method     none
_refine_ls_extinction_coef     .
loop_
    _atom_type_symbol
    _atom_type_description
    _atom_type_scat_dispersion_real
    _atom_type_scat_dispersion_imag
    _atom_type_scat_source
    'C' 'C' 0.0181 0.0091
                         'International Tables Vol C Tables 4.2.6.8 and 6.1.1.4'
    'H' 'H' 0.0000 0.0000
                         'International Tables Vol C Tables 4.2.6.8 and 6.1.1.4'
    'N' 'N' 0.0311 0.0180
                         'International Tables Vol C Tables 4.2.6.8 and 6.1.1.4'
    'O' 'O' 0.0492 0.0322
                         'International Tables Vol C Tables 4.2.6.8 and 6.1.1.4'
    'S' 'S' 0.3331 0.5567
                         'International Tables Vol C Tables 4.2.6.8 and 6.1.1.4'
_computing_data_collection
;
<i>APEX2</i> (Bruker, 2014)
;
_computing_cell_refinement
;
<i>SAINT</i> (Bruker, 2014)
;
_computing_data_reduction
;
<i>SAINT</i> (Bruker, 2014)
;
_computing_structure_solution
;
<i>SHELXT</i> (Sheldrick, 2015<i>a</i>)
;
_computing_structure_refinement
;
<i>SHELXL2014</i> (Sheldrick, 2015<i>b</i>)
;
_computing_molecular_graphics
;
<i>DIAMOND</i> (Brandenburg & Putz, 2012)
;
_computing_publication_material
;
<i>SHELXL2014</i> (Sheldrick, 2015<i>b</i>)
;
loop_
    _atom_site_type_symbol
    _atom_site_label
    _atom_site_fract_x
    _atom_site_fract_y
    _atom_site_fract_z
    _atom_site_U_iso_or_equiv
    _atom_site_adp_type
    _atom_site_calc_flag
    _atom_site_occupancy
    _atom_site_disorder_assembly
    _atom_site_disorder_group
    S S1 1.08339(5) 0.22865(4) 1.02799(3) 0.02400(13) Uani d 1 . .
    O O1 0.64475(15) 0.28798(15) 0.86937(10) 0.0312(3) Uani d 1 . .
    O O2 0.8568(2) 0.26940(18) 0.47910(11) 0.0494(4) Uani d 1 . .
    O O3 0.75790(16) 0.52294(15) 0.52331(9) 0.0304(3) Uani d 1 . .
    N N1 0.96037(16) 0.42742(15) 0.84338(11) 0.0213(3) Uani d 1 . .
    H H1A 0.9617 0.5109 0.8864 0.026 Uiso d 1 . .
    N N2 0.99441(17) 0.14788(16) 0.83198(11) 0.0240(3) Uani d 1 . .
    H H2A 1.0080 0.0431 0.8710 0.029 Uiso d 1 . .
    C C1 0.85934(19) 0.47576(19) 0.73835(13) 0.0216(3) Uani d 1 . .
    H H1 0.9084 0.5685 0.6916 0.026 Uiso calc 1 . .
    C C2 1.00503(19) 0.27318(19) 0.89394(13) 0.0209(3) Uani d 1 . .
    C C3 0.9414(2) 0.1739(2) 0.71936(13) 0.0247(3) Uani d 1 . .
    C C4 0.9585(3) 0.0158(2) 0.66684(15) 0.0351(4) Uani d 1 . .
    H H4A 0.8722 0.0271 0.6082 0.053 Uiso calc 1 . .
    H H4B 0.9429 -0.0770 0.7259 0.053 Uiso calc 1 . .
    H H4C 1.0717 -0.0061 0.6320 0.053 Uiso calc 1 . .
    C C5 0.88282(19) 0.3296(2) 0.66990(13) 0.0230(3) Uani d 1 . .
    C C6 0.8339(2) 0.3648(2) 0.54883(14) 0.0277(3) Uani d 1 . .
    C C7 0.6888(2) 0.5701(2) 0.40933(14) 0.0331(4) Uani d 1 . .
    H H7A 0.6051 0.4980 0.3959 0.040 Uiso calc 1 . .
    H H7B 0.7806 0.5588 0.3512 0.040 Uiso calc 1 . .
    C C8 0.6050(3) 0.7480(3) 0.40272(18) 0.0486(5) Uani d 1 . .
    H H8A 0.5172 0.7580 0.4625 0.073 Uiso calc 1 . .
    H H8B 0.5529 0.7841 0.3278 0.073 Uiso calc 1 . .
    H H8C 0.6900 0.8183 0.4136 0.073 Uiso calc 1 . .
    C C9 0.6761(2) 0.5437(2) 0.76670(13) 0.0255(3) Uani d 1 . .
    C C10 0.6100(2) 0.7098(2) 0.72635(15) 0.0304(4) Uani d 1 . .
    H H10 0.6797 0.7785 0.6817 0.036 Uiso calc 1 . .
    C C11 0.4425(3) 0.7744(2) 0.75156(17) 0.0382(4) Uani d 1 . .
    H H11 0.3972 0.8861 0.7228 0.046 Uiso calc 1 . .
    C C12 0.3434(2) 0.6753(2) 0.81827(16) 0.0370(4) Uani d 1 . .
    H H12 0.2298 0.7205 0.8357 0.044 Uiso calc 1 . .
    C C13 0.4043(2) 0.5117(2) 0.86057(15) 0.0320(4) Uani d 1 . .
    H H13 0.3342 0.4452 0.9068 0.038 Uiso calc 1 . .
    C C14 0.5720(2) 0.4459(2) 0.83384(13) 0.0269(3) Uani d 1 . .
    C C15 0.5435(2) 0.1762(2) 0.93170(16) 0.0361(4) Uani d 1 . .
    H H15A 0.4988 0.2205 1.0013 0.054 Uiso calc 1 . .
    H H15B 0.6133 0.0671 0.9521 0.054 Uiso calc 1 . .
    H H15C 0.4489 0.1642 0.8845 0.054 Uiso calc 1 . .
loop_
    _atom_site_aniso_label
    _atom_site_aniso_U_11
    _atom_site_aniso_U_22
    _atom_site_aniso_U_33
    _atom_site_aniso_U_12
    _atom_site_aniso_U_13
    _atom_site_aniso_U_23
    S1 0.0304(2) 0.0195(2) 0.0222(2) -0.00308(15) -0.00427(14) -0.00340(14)
    O1 0.0296(6) 0.0277(6) 0.0355(6) -0.0073(5) 0.0044(5) 0.0011(5)
    O2 0.0744(10) 0.0443(8) 0.0274(7) 0.0095(7) -0.0101(6) -0.0165(6)
    O3 0.0391(7) 0.0314(6) 0.0209(6) -0.0055(5) -0.0058(5) -0.0026(5)
    N1 0.0255(6) 0.0180(6) 0.0217(6) -0.0048(5) -0.0032(5) -0.0046(5)
    N2 0.0309(7) 0.0181(6) 0.0238(6) -0.0034(5) -0.0014(5) -0.0056(5)
    C1 0.0237(7) 0.0218(7) 0.0202(7) -0.0052(6) -0.0020(6) -0.0033(6)
    C2 0.0202(7) 0.0206(7) 0.0227(7) -0.0045(6) 0.0013(6) -0.0044(6)
    C3 0.0261(8) 0.0261(8) 0.0241(8) -0.0069(6) 0.0019(6) -0.0084(6)
    C4 0.0497(11) 0.0273(9) 0.0309(9) -0.0059(8) -0.0026(8) -0.0121(7)
    C5 0.0235(7) 0.0256(8) 0.0217(7) -0.0063(6) 0.0014(6) -0.0067(6)
    C6 0.0278(8) 0.0332(9) 0.0233(8) -0.0059(7) 0.0010(6) -0.0066(6)
    C7 0.0370(9) 0.0430(10) 0.0199(8) -0.0104(8) -0.0046(7) 0.0000(7)
    C8 0.0683(14) 0.0410(11) 0.0346(10) -0.0088(10) -0.0160(10) 0.0062(8)
    C9 0.0268(8) 0.0292(8) 0.0222(7) -0.0048(6) -0.0031(6) -0.0081(6)
    C10 0.0335(9) 0.0276(8) 0.0289(8) 0.0007(7) -0.0053(7) -0.0055(7)
    C11 0.0398(10) 0.0284(9) 0.0436(10) 0.0035(8) -0.0066(8) -0.0041(8)
    C12 0.0352(9) 0.0377(10) 0.0367(9) 0.0019(8) 0.0000(7) -0.0094(8)
    C13 0.0320(9) 0.0368(9) 0.0278(8) -0.0069(7) -0.0017(7) -0.0049(7)
    C14 0.0294(8) 0.0286(8) 0.0233(8) -0.0044(7) -0.0036(6) -0.0049(6)
    C15 0.0366(10) 0.0323(9) 0.0386(10) -0.0106(8) 0.0047(8) 0.0033(8)
_geom_special_details
;
All e.s.d.'s (except the e.s.d. in the dihedral angle between two l.s. planes)
are estimated using the full covariance matrix. The cell e.s.d.'s are taken
into account individually in the estimation of e.s.d.'s in distances, angles
and torsion angles; correlations between e.s.d.'s in cell parameters are only
used when they are defined by crystal symmetry. An approximate (isotropic)
treatment of cell e.s.d.'s is used for estimating e.s.d.'s involving l.s.
planes.
;
loop_
    _geom_bond_atom_site_label_1
    _geom_bond_atom_site_label_2
    _geom_bond_site_symmetry_2
    _geom_bond_distance
    _geom_bond_publ_flag
    S1 C2 . 1.6969(15) ?
    O1 C14 . 1.349(2) ?
    O1 C15 . 1.430(2) ?
    O2 C6 . 1.205(2) ?
    O3 C6 . 1.340(2) ?
    O3 C7 . 1.4541(19) ?
    N1 C2 . 1.322(2) ?
    N1 C1 . 1.4783(18) ?
    N1 H1A . 0.9098 ?
    N2 C2 . 1.3580(19) ?
    N2 C3 . 1.391(2) ?
    N2 H2A . 0.9098 ?
    C1 C5 . 1.522(2) ?
    C1 C9 . 1.523(2) ?
    C1 H1 . 1.0000 ?
    C3 C5 . 1.347(2) ?
    C3 C4 . 1.501(2) ?
    C4 H4A . 0.9800 ?
    C4 H4B . 0.9800 ?
    C4 H4C . 0.9800 ?
    C5 C6 . 1.476(2) ?
    C7 C8 . 1.498(3) ?
    C7 H7A . 0.9900 ?
    C7 H7B . 0.9900 ?
    C8 H8A . 0.9800 ?
    C8 H8B . 0.9800 ?
    C8 H8C . 0.9800 ?
    C9 C14 . 1.397(2) ?
    C9 C10 . 1.403(2) ?
    C10 C11 . 1.395(3) ?
    C10 H10 . 0.9500 ?
    C11 C12 . 1.376(3) ?
    C11 H11 . 0.9500 ?
    C12 C13 . 1.382(3) ?
    C12 H12 . 0.9500 ?
    C13 C14 . 1.403(2) ?
    C13 H13 . 0.9500 ?
    C15 H15A . 0.9800 ?
    C15 H15B . 0.9800 ?
    C15 H15C . 0.9800 ?
loop_
    _geom_angle_atom_site_label_1
    _geom_angle_atom_site_label_2
    _geom_angle_atom_site_label_3
    _geom_angle_site_symmetry_1
    _geom_angle_site_symmetry_3
    _geom_angle
    _geom_angle_publ_flag
    C14 O1 C15 . . 118.77(14) ?
    C6 O3 C7 . . 116.45(13) ?
    C2 N1 C1 . . 125.30(12) ?
    C2 N1 H1A . . 117.1 ?
    C1 N1 H1A . . 114.7 ?
    C2 N2 C3 . . 123.59(14) ?
    C2 N2 H2A . . 116.2 ?
    C3 N2 H2A . . 119.5 ?
    N1 C1 C5 . . 108.79(12) ?
    N1 C1 C9 . . 110.68(12) ?
    C5 C1 C9 . . 115.38(12) ?
    N1 C1 H1 . . 107.2 ?
    C5 C1 H1 . . 107.2 ?
    C9 C1 H1 . . 107.2 ?
    N1 C2 N2 . . 117.28(14) ?
    N1 C2 S1 . . 122.70(11) ?
    N2 C2 S1 . . 119.94(12) ?
    C5 C3 N2 . . 119.62(14) ?
    C5 C3 C4 . . 127.50(15) ?
    N2 C3 C4 . . 112.89(14) ?
    C3 C4 H4A . . 109.5 ?
    C3 C4 H4B . . 109.5 ?
    H4A C4 H4B . . 109.5 ?
    C3 C4 H4C . . 109.5 ?
    H4A C4 H4C . . 109.5 ?
    H4B C4 H4C . . 109.5 ?
    C3 C5 C6 . . 121.63(14) ?
    C3 C5 C1 . . 120.93(14) ?
    C6 C5 C1 . . 117.42(14) ?
    O2 C6 O3 . . 122.34(16) ?
    O2 C6 C5 . . 126.96(16) ?
    O3 C6 C5 . . 110.70(13) ?
    O3 C7 C8 . . 106.67(14) ?
    O3 C7 H7A . . 110.4 ?
    C8 C7 H7A . . 110.4 ?
    O3 C7 H7B . . 110.4 ?
    C8 C7 H7B . . 110.4 ?
    H7A C7 H7B . . 108.6 ?
    C7 C8 H8A . . 109.5 ?
    C7 C8 H8B . . 109.5 ?
    H8A C8 H8B . . 109.5 ?
    C7 C8 H8C . . 109.5 ?
    H8A C8 H8C . . 109.5 ?
    H8B C8 H8C . . 109.5 ?
    C14 C9 C10 . . 118.77(16) ?
    C14 C9 C1 . . 121.76(15) ?
    C10 C9 C1 . . 119.46(15) ?
    C11 C10 C9 . . 120.32(17) ?
    C11 C10 H10 . . 119.8 ?
    C9 C10 H10 . . 119.8 ?
    C12 C11 C10 . . 119.55(17) ?
    C12 C11 H11 . . 120.2 ?
    C10 C11 H11 . . 120.2 ?
    C11 C12 C13 . . 121.84(17) ?
    C11 C12 H12 . . 119.1 ?
    C13 C12 H12 . . 119.1 ?
    C12 C13 C14 . . 118.62(17) ?
    C12 C13 H13 . . 120.7 ?
    C14 C13 H13 . . 120.7 ?
    O1 C14 C9 . . 115.19(15) ?
    O1 C14 C13 . . 123.92(15) ?
    C9 C14 C13 . . 120.89(16) ?
    O1 C15 H15A . . 109.5 ?
    O1 C15 H15B . . 109.5 ?
    H15A C15 H15B . . 109.5 ?
    O1 C15 H15C . . 109.5 ?
    H15A C15 H15C . . 109.5 ?
    H15B C15 H15C . . 109.5 ?
loop_
    _geom_torsion_atom_site_label_1
    _geom_torsion_atom_site_label_2
    _geom_torsion_atom_site_label_3
    _geom_torsion_atom_site_label_4
    _geom_torsion_site_symmetry_1
    _geom_torsion_site_symmetry_2
    _geom_torsion_site_symmetry_3
    _geom_torsion_site_symmetry_4
    _geom_torsion
    _geom_torsion_publ_flag
    C2 N1 C1 C5 . . . . -25.4(2) ?
    C2 N1 C1 C9 . . . . 102.32(16) ?
    C1 N1 C2 N2 . . . . 16.9(2) ?
    C1 N1 C2 S1 . . . . -166.47(11) ?
    C3 N2 C2 N1 . . . . 0.7(2) ?
    C3 N2 C2 S1 . . . . -176.02(12) ?
    C2 N2 C3 C5 . . . . -6.0(2) ?
    C2 N2 C3 C4 . . . . 173.96(15) ?
    N2 C3 C5 C6 . . . . 176.60(14) ?
    C4 C3 C5 C6 . . . . -3.3(3) ?
    N2 C3 C5 C1 . . . . -5.3(2) ?
    C4 C3 C5 C1 . . . . 174.72(16) ?
    N1 C1 C5 C3 . . . . 18.7(2) ?
    C9 C1 C5 C3 . . . . -106.35(17) ?
    N1 C1 C5 C6 . . . . -163.15(13) ?
    C9 C1 C5 C6 . . . . 71.79(18) ?
    C7 O3 C6 O2 . . . . 5.8(2) ?
    C7 O3 C6 C5 . . . . -174.41(13) ?
    C3 C5 C6 O2 . . . . -8.9(3) ?
    C1 C5 C6 O2 . . . . 172.98(18) ?
    C3 C5 C6 O3 . . . . 171.37(14) ?
    C1 C5 C6 O3 . . . . -6.8(2) ?
    C6 O3 C7 C8 . . . . 177.69(16) ?
    N1 C1 C9 C14 . . . . -61.89(18) ?
    C5 C1 C9 C14 . . . . 62.18(19) ?
    N1 C1 C9 C10 . . . . 116.92(15) ?
    C5 C1 C9 C10 . . . . -119.01(16) ?
    C14 C9 C10 C11 . . . . -1.1(2) ?
    C1 C9 C10 C11 . . . . -179.90(15) ?
    C9 C10 C11 C12 . . . . 1.3(3) ?
    C10 C11 C12 C13 . . . . -0.7(3) ?
    C11 C12 C13 C14 . . . . -0.3(3) ?
    C15 O1 C14 C9 . . . . -175.65(14) ?
    C15 O1 C14 C13 . . . . 4.3(2) ?
    C10 C9 C14 O1 . . . . -179.93(14) ?
    C1 C9 C14 O1 . . . . -1.1(2) ?
    C10 C9 C14 C13 . . . . 0.1(2) ?
    C1 C9 C14 C13 . . . . 178.93(14) ?
    C12 C13 C14 O1 . . . . -179.41(16) ?
    C12 C13 C14 C9 . . . . 0.5(2) ?
loop_
    _geom_hbond_atom_site_label_D
    _geom_hbond_atom_site_label_H
    _geom_hbond_atom_site_label_A
    _geom_hbond_site_symmetry_A
    _geom_hbond_distance_DH
    _geom_hbond_distance_HA
    _geom_hbond_distance_DA
    _geom_hbond_angle_DHA
    _geom_hbond_publ_flag
    N1 H1A S1 2_767 0.91 2.46 3.3539(13) 167 yes
    N2 H2A S1 2_757 0.91 2.58 3.4327(14) 157 yes
_shelx_hkl_file
;
  -1   0   0  730.73   17.50
  -1   0   0  726.23   17.40
   1   0   0  665.53   17.70
  -2   0   0 1819.92   43.70
   2   0   0 1740.03   43.90
   3   0   0  833.62   20.90
   4   0   0  453.05   12.00
   5   0   0    4.90    1.50
   6   0   0   13.20    1.10
   6   0   0   14.20    1.10
   6   0   0   15.70    1.20
   6   0   0   16.20    3.30
   6   0   0   14.70    1.10
   7   0   0    0.00    0.40
   7   0   0    0.80    0.60
   7   0   0    0.50    0.50
   7   0   0    0.40    0.50
   8   0   0    4.00    0.70
   8   0   0    4.80    0.90
   8   0   0    4.50    0.70
   8   0   0    4.50    0.70
   9   0   0   19.60    0.90
   9   0   0   19.50    1.00
   9   0   0   19.90    0.90
   9   0   0   20.00    0.90
   9  -1   0  118.19    3.10
   9  -1   0  116.49    3.20
   9  -1   0  110.49    3.10
   9  -1   0  120.09    3.20
   8  -1   0   17.10    0.90
   8  -1   0   18.20    0.90
   8  -1   0   17.20    0.90
   7  -1   0  217.08    5.80
   7  -1   0  212.98    5.80
   7  -1   0  219.08    5.90
   7  -1   0  218.18    5.70
   6  -1   0    3.80    0.90
   6  -1   0    3.50    0.80
   6  -1   0    5.20    1.20
   5  -1   0   53.39    2.00
   5  -1   0   53.89    2.10
   5  -1   0   51.89    1.90
   5  -1   0   53.09    2.90
   5  -1   0   52.39    1.90
   4  -1   0  702.33   18.20
   3  -1   0   19.90    1.20
  -3   1   0   20.20    0.80
  -3   1   0   19.80    0.90
   2  -1   0  816.32   19.10
  -2   1   0  732.53   19.10
  -2   1   0  743.23   18.80
   1  -1   0   33.50    1.00
   1  -1   0   32.80    1.10
  -1   1   0   35.60    1.20
  -1   1   0   33.30    1.10
   0  -1   0 3311.27   85.39
   0   1   0 3637.24   85.69
   0   1   0 3478.35   85.49
  -1  -1   0 1252.07   32.70
  -1  -1   0 1382.56   32.90
   1   1   0 1347.77   32.70
   1   1   0 1323.27   33.30
  -2  -1   0 1595.74   38.20
  -2  -1   0 1542.85   37.80
   2   1   0 1512.05   37.80
  -3  -1   0    8.70    0.40
   3   1   0    7.30    0.70
   4   1   0    2.20    0.80
   5   1   0  107.29    4.00
   6   1   0   14.30    1.20
   6   1   0   13.10    1.20
   6   1   0   15.10    1.10
   6   1   0   12.20    2.90
   7   1   0   40.10    1.50
   7   1   0   38.00    1.60
   7   1   0   39.60    1.60
   7   1   0   38.60    1.60
   8   1   0    8.70    0.90
   8   1   0    7.50    0.80
   8   1   0    8.10    0.80
   8   1   0    7.70    0.80
   9   1   0   77.69    2.30
   9   1   0   78.89    2.30
   9   1   0   77.29    2.30
   9   1   0   84.69    2.40
   9  -2   0    1.60    0.40
   9  -2   0    1.00    0.70
   9  -2   0    2.70    0.50
   8  -2   0    0.90    0.40
   8  -2   0    0.90    0.30
   8  -2   0    0.00    0.60
   8  -2   0    1.30    0.40
   7  -2   0   27.30    1.30
   7  -2   0   26.40    1.50
   7  -2   0   27.40    1.20
   7  -2   0   27.40    1.30
   6  -2   0    8.00    0.90
   6  -2   0    8.40    0.90
   6  -2   0   10.60    1.30
   6  -2   0    7.20    1.00
   5  -2   0    9.90    1.20
   5  -2   0    9.90    1.00
   5  -2   0   10.60    1.40
   5  -2   0   10.80    1.10
   5  -2   0   14.60    2.60
   4  -2   0  241.28    7.20
   3  -2   0  145.69    4.50
  -3   2   0  140.99    4.50
  -3   2   0  151.88    4.10
   2  -2   0   59.49    2.10
  -2   2   0   61.59    2.30
  -1   2   0   38.80    1.50
  -1   2   0   41.20    1.60
   0  -2   0 1192.38   31.00
   0   2   0 1245.98   31.90
   0   2   0 1347.87   31.20
  -1  -2   0  208.68    5.80
  -1  -2   0  232.88    5.70
   1   2   0  212.88    5.80
   1   2   0  212.48    5.70
  -2  -2   0 2134.89   50.29
   2   2   0 1854.91   50.59
   2   2   0 2158.48   50.19
  -3  -2   0   92.39    2.90
   3   2   0  112.79    3.20
   3   2   0   96.89    3.20
   4   2   0  397.46   10.70
   5   2   0  285.07    7.50
   6   2   0    6.90    2.80
   6   2   0    8.70    1.50
   6   2   0    7.50    1.00
   6   2   0    5.70    1.10
   6   2   0    7.30    1.10
   7   2   0  127.59    3.60
   7   2   0  122.59    3.60
   7   2   0  127.09    3.60
   7   2   0  123.99    3.50
   8   2   0    2.10    0.70
   8   2   0    0.90    0.40
   8   2   0    3.10    0.80
   8   2   0    0.60    0.60
   9   2   0   11.60    0.80
   9   2   0   11.60    0.80
   8  -3   0    2.40    0.60
   8  -3   0    3.00    0.70
   8  -3   0    3.40    0.50
   8  -3   0    3.10    1.00
   7  -3   0   10.00    1.20
   7  -3   0   14.30    1.00
   7  -3   0   13.60    0.90
   7  -3   0   12.80    0.90
   6  -3   0    7.10    0.90
   6  -3   0    6.50    1.20
   6  -3   0    8.00    1.00
   6  -3   0    6.90    0.80
   5  -3   0   73.49    2.30
   5  -3   0   69.69    2.20
   5  -3   0   68.89    2.50
   5  -3   0   67.39    2.40
   4  -3   0  291.87    7.70
   4  -3   0  293.87    7.50
   4  -3   0  288.77    7.50
   1  -3   0   39.90    1.60
  -1   3   0   37.70    1.60
   0  -3   0  623.34   15.70
   0   3   0  619.54   15.70
  -2  -3   0   28.00    1.30
   2   3   0   24.00    1.20
  -3  -3   0 1012.90   25.20
   3   3   0 1008.80   25.50
  -4  -3   0  121.19    3.60
   4   3   0  113.09    4.00
   5   3   0  188.48    6.30
   5   3   0  197.38    5.20
  -6  -3   0  359.86    9.50
   6   3   0  371.56    9.40
   6   3   0  366.86    9.30
   6   3   0  359.86    9.40
   7   3   0   57.49    2.10
   7   3   0   57.09    2.00
   7   3   0   57.69    2.00
   8   3   0   71.89    2.30
   8   3   0   77.39    2.40
   8   3   0   74.89    2.30
   9   3   0   30.80    1.20
   9   3   0   30.70    1.20
   8  -4   0   96.99    3.00
   7  -4   0    0.70    0.50
   7  -4   0    1.60    0.50
   7  -4   0    0.50    0.40
   7  -4   0    0.20    0.70
   6  -4   0   56.39    1.90
   6  -4   0   57.59    1.90
   6  -4   0   56.89    2.00
   6  -4   0   58.39    2.10
   5  -4   0   85.49    2.80
   5  -4   0   85.99    2.60
   5  -4   0   87.29    2.60
   5  -4   0   86.39    2.80
   4  -4   0  558.74   13.80
   4  -4   0  560.84   14.00
   4  -4   0  551.24   14.00
   4  -4   0  538.35   13.80
  -3   4   0   90.99    3.90
  -2   4   0    1.20    0.70
   1  -4   0  376.66   10.30
  -1   4   0  390.36   10.40
   0  -4   0 2272.67   56.59
   0   4   0 2315.57   56.59
  -1  -4   0  527.45   14.10
   1   4   0  555.14   14.10
  -2  -4   0   47.20    2.10
   2   4   0   45.40    2.00
  -3  -4   0   49.20    2.20
   3   4   0   49.90    2.30
  -4  -4   0   39.80    2.40
   4   4   0   36.70    2.30
  -5  -4   0  307.87    8.20
   5   4   0  317.47    8.10
   5   4   0  308.67    9.60
  -6  -4   0  235.58    6.30
   6   4   0  233.08    6.40
   6   4   0  232.18    6.20
  -7  -4   0   70.19    2.50
   7   4   0   73.89    2.30
   7   4   0   73.09    2.40
   8   4   0   88.19    2.60
   9   4   0    4.20    0.60
   7  -5   0   23.00    1.10
   7  -5   0   24.60    1.10
   6  -5   0   35.00    1.40
   6  -5   0   34.90    1.70
   6  -5   0   34.00    1.40
   5  -5   0   48.50    1.80
   5  -5   0   47.50    2.00
   5  -5   0   49.00    1.80
   4  -5   0  344.47    9.10
   4  -5   0  352.26    9.20
   4  -5   0  363.86    9.20
   3  -5   0    1.90    0.80
   3  -5   0    0.70    0.90
   3  -5   0    2.00    0.70
   3  -5   0    1.90    0.90
  -3   5   0    2.70    2.10
   2  -5   0  325.97    8.60
   2  -5   0  334.47    8.70
   2  -5   0  332.37    8.80
   2  -5   0  331.47    8.70
  -2   5   0  344.27   10.00
   1  -5   0  717.23   17.30
   1  -5   0  671.73   17.10
   1  -5   0  663.43   17.10
  -1   5   0  685.13   18.20
   0  -5   0   14.40    1.60
   0   5   0   13.10    1.60
  -1  -5   0    3.50    1.40
   1   5   0    2.30    0.90
  -2  -5   0  127.89    4.50
   2   5   0  127.19    4.50
  -3  -5   0   45.30    1.80
  -3  -5   0   47.70    1.90
  -3  -5   0   50.89    2.80
   3   5   0   52.09    2.70
  -4  -5   0   33.50    1.50
  -4  -5   0   35.40    1.60
  -4  -5   0   34.40    3.40
   4   5   0   31.10    2.90
  -5  -5   0  149.59    4.50
   5   5   0  139.89    4.80
  -6  -5   0   37.20    1.70
   6   5   0   37.30    1.80
   6   5   0   38.20    1.80
  -7  -5   0    6.30    1.00
   7   5   0    6.10    0.80
   8   5   0   22.20    1.00
   9   5   0    5.70    0.50
   5  -6   0    2.50    0.80
   5  -6   0    2.90    0.80
   4  -6   0   56.49    2.20
   4  -6   0   59.39    2.20
   4  -6   0   61.59    2.20
   3  -6   0   90.29    2.90
   3  -6   0   88.79    2.80
   3  -6   0   88.19    2.90
   3  -6   0   88.49    2.80
   2  -6   0   14.40    1.20
   2  -6   0   17.20    1.10
   1  -6   0   -0.20    0.70
   1  -6   0    0.70    0.50
   1  -6   0    1.40    0.80
   1  -6   0    0.30    0.40
   1  -6   0    0.60    0.50
  -1   6   0    0.30    2.00
   0  -6   0    3.80    0.90
   0  -6   0    5.10    1.00
   0  -6   0    5.40    1.10
   0  -6   0    5.10    0.80
   0  -6   0    6.40    1.20
   0   6   0    9.30    2.80
  -1  -6   0   19.00    1.30
  -1  -6   0   18.70    1.10
  -1  -6   0   20.10    1.10
  -1  -6   0   18.90    1.40
  -1  -6   0   21.80    2.80
   1   6   0   20.60    2.90
  -2  -6   0  125.39    3.60
  -2  -6   0  124.19    3.70
  -2  -6   0  125.69    5.20
  -2  -6   0  125.49    3.70
  -2  -6   0  129.69    3.70
  -2  -6   0  132.69    3.70
   2   6   0  125.69    5.30
  -3  -6   0  285.77    7.50
  -3  -6   0  294.37    7.60
  -3  -6   0  285.77    7.50
  -3  -6   0  295.77    7.50
  -3  -6   0  278.57    9.30
   3   6   0  274.07    9.30
  -4  -6   0    8.30    1.50
  -4  -6   0    8.10    0.90
  -4  -6   0    9.20    1.00
  -5  -6   0   36.10    1.50
   5   6   0   35.80    1.50
  -6  -6   0   13.40    1.00
   6   6   0   13.50    1.00
  -7  -6   0   56.69    1.90
   7   6   0   57.69    1.90
   7   6   0   54.69    2.00
   8   6   0   64.59    2.00
   4  -7   0    0.70    0.60
   4  -7   0    1.00    1.00
   4  -7   0    0.40    0.80
   3  -7   0    3.40    1.10
   3  -7   0    5.80    1.00
   3  -7   0    3.70    0.90
   3  -7   0    6.00    0.90
   2  -7   0    3.50    0.90
   2  -7   0    3.80    1.10
   2  -7   0    5.60    0.80
   2  -7   0    5.00    1.00
   1  -7   0   28.00    1.30
   1  -7   0   27.90    1.40
   1  -7   0   27.90    1.30
   1  -7   0   27.70    1.50
   1  -7   0   30.10    1.60
   0  -7   0   11.30    1.10
   0  -7   0    8.50    1.20
   0  -7   0   10.10    0.90
   0  -7   0   10.20    0.90
   0  -7   0    8.80    0.90
  -1  -7   0   14.00    1.20
  -1  -7   0   15.10    1.10
  -1  -7   0   15.90    1.10
  -1  -7   0   16.00    1.20
  -1  -7   0   15.10    1.00
  -2  -7   0   91.89    2.80
  -2  -7   0   92.49    2.80
  -2  -7   0   89.79    2.80
  -2  -7   0   91.99    2.90
  -3  -7   0 1230.88   30.50
  -3  -7   0 1237.28   30.50
  -3  -7   0 1256.97   30.60
  -3  -7   0 1224.88   30.50
  -4  -7   0  128.79    3.80
  -4  -7   0  130.59    3.80
  -4  -7   0  131.39    3.80
  -4  -7   0  130.59    3.70
   4   7   0  131.39    3.70
  -5  -7   0  169.28    4.60
   5   7   0  166.18    4.60
  -6  -7   0  107.49    3.20
   6   7   0  115.39    3.20
   6   7   0  110.69    3.20
  -7  -7   0    5.40    0.70
   7   7   0    5.90    0.60
   8   7   0    0.90    0.30
   3  -8   0   45.40    1.50
   3  -8   0   43.70    1.60
   2  -8   0   33.00    1.30
   2  -8   0   32.60    1.40
   2  -8   0   31.80    1.50
   2  -8   0   32.40    1.30
   1  -8   0    2.50    0.70
   1  -8   0    4.90    1.20
   1  -8   0    2.70    0.60
   1  -8   0    2.60    0.50
   1  -8   0    3.50    0.70
   0  -8   0    4.00    0.70
   0  -8   0    3.90    0.70
   0  -8   0    5.40    0.90
   0  -8   0    4.60    0.80
   0  -8   0    4.30    0.70
  -1  -8   0  145.89    4.10
  -1  -8   0  147.39    4.10
  -1  -8   0  142.29    4.10
  -1  -8   0  148.29    4.10
  -2  -8   0   74.99    2.30
  -2  -8   0   77.09    2.50
  -2  -8   0   75.99    2.40
  -2  -8   0   74.69    2.50
  -3  -8   0    3.60    0.70
  -3  -8   0    2.40    0.70
  -3  -8   0    2.50    0.70
  -3  -8   0    2.30    0.70
  -4  -8   0  155.78    4.20
  -4  -8   0  157.08    4.30
  -4  -8   0  150.68    4.20
  -5  -8   0   99.29    2.90
   5   8   0  104.39    2.90
  -6  -8   0    5.60    0.60
   6   8   0    7.70    0.80
   6   8   0    7.30    0.70
  -7  -8   0    2.80    0.60
   7   8   0    2.90    0.50
   2  -9   0    0.60    0.30
   2  -9   0    0.30    0.50
   2  -9   0    0.50    0.40
   1  -9   0   26.80    1.00
   1  -9   0   25.80    1.00
   1  -9   0   26.20    1.00
   0  -9   0   29.20    1.10
   0  -9   0   30.00    1.30
   0  -9   0   29.50    1.20
  -1  -9   0    6.30    0.70
  -1  -9   0    5.90    0.70
  -1  -9   0    5.50    0.60
  -1  -9   0    5.20    0.60
  -2  -9   0    6.80    0.70
  -2  -9   0    6.80    0.70
  -2  -9   0    7.20    0.60
  -2  -9   0    8.30    0.80
  -3  -9   0    3.90    0.60
  -3  -9   0    4.50    0.60
  -3  -9   0    5.10    0.70
   3   9   0    5.10    0.80
  -4  -9   0   85.09    2.40
  -4  -9   0   86.19    2.50
   4   9   0   88.29    2.40
  -5  -9   0  222.58    5.70
   5   9   0  226.58    5.70
  -1 -10   0   45.20    1.40
  -1 -10   0   46.10    1.40
  -2 -10   0   63.29    1.80
  -2 -10   0   63.79    1.80
  -2 -10   0   65.89    1.80
   5   9  -1   41.20    1.30
  -5  -9   1   39.40    1.30
   4   9  -1   26.40    1.20
  -4  -9   1   25.20    1.10
  -4  -9   1   28.20    1.10
  -4  -9   1   28.40    1.30
   3   9  -1   23.60    1.30
  -3  -9   1   23.30    1.00
  -3  -9   1   23.90    1.00
  -3  -9   1   23.80    1.00
  -2  -9   1    0.10    0.30
  -2  -9   1    0.40    0.30
  -2  -9   1   -0.10    0.30
  -2  -9   1    0.10    0.30
  -1  -9   1    3.80    0.50
  -1  -9   1    2.90    0.70
  -1  -9   1    3.80    0.50
   0  -9   1    9.70    0.70
   0  -9   1    9.20    0.80
   0  -9   1   10.60    0.70
   0  -9   1   10.50    0.70
   1  -9   1   42.70    1.40
   1  -9   1   40.10    1.40
   1  -9   1   40.40    1.40
   2  -9   1    0.20    0.50
   2  -9   1    0.40    0.30
   2  -9   1    0.20    0.40
   6   8  -1   53.79    1.60
   6   8  -1   51.69    1.60
  -6  -8   1   49.70    1.60
   5   8  -1   78.19    2.30
  -5  -8   1   77.09    2.40
   4   8  -1    2.00    0.50
  -4  -8   1    2.90    0.90
  -4  -8   1    1.30    0.50
  -4  -8   1    2.10    0.50
   3   8  -1   20.30    1.30
  -3  -8   1   18.10    1.00
  -3  -8   1   19.50    1.00
  -3  -8   1   19.30    1.00
  -3  -8   1   17.80    1.00
  -2  -8   1   16.10    0.90
  -2  -8   1   14.90    0.90
  -2  -8   1   14.70    1.00
  -1  -8   1   13.10    0.90
  -1  -8   1   13.20    0.80
  -1  -8   1   12.70    0.80
  -1  -8   1   12.90    1.00
   0  -8   1   97.29    2.90
   0  -8   1   99.19    2.90
   0  -8   1   99.79    3.00
   0  -8   1   99.99    3.00
   1  -8   1    2.40    0.70
   1  -8   1    2.60    0.60
   1  -8   1    3.00    0.70
   2  -8   1  114.49    3.20
   2  -8   1  113.29    3.20
   2  -8   1  112.39    3.20
   3  -8   1   69.39    2.20
   3  -8   1   69.29    2.10
   3  -8   1   70.69    2.50
   7   7  -1   19.10    0.90
   7   7  -1   18.60    1.10
  -7  -7   1   20.20    1.00
   6   7  -1  271.07    7.00
   6   7  -1  277.07    7.10
  -6  -7   1  269.87    7.10
   5   7  -1  419.06   10.80
  -5  -7   1  430.16   10.90
   4   7  -1   62.69    2.20
  -4  -7   1   65.19    2.10
  -4  -7   1   66.19    2.10
  -4  -7   1   63.39    2.20
  -4  -7   1   65.19    2.30
  -3  -7   1  368.56    9.60
  -3  -7   1  373.96    9.50
  -3  -7   1  370.76    9.60
  -2  -7   1  178.88    5.00
  -2  -7   1  183.18    5.10
  -2  -7   1  179.68    4.90
  -2  -7   1  183.18    5.00
  -1  -7   1    2.60    0.50
  -1  -7   1    1.70    0.50
  -1  -7   1    1.80    0.60
  -1  -7   1    2.40    0.80
   0  -7   1   69.59    2.40
   0  -7   1   67.99    2.30
   0  -7   1   69.19    2.30
   0  -7   1   69.29    2.30
   0  -7   1   70.19    2.40
   1  -7   1  363.26    9.50
   1  -7   1  368.46    9.50
   1  -7   1  368.46    9.50
   1  -7   1  370.96    9.50
   1  -7   1  358.06    9.40
   2  -7   1   13.10    1.00
   2  -7   1   12.20    1.30
   2  -7   1   12.40    1.10
   2  -7   1   13.00    1.00
   3  -7   1    6.00    0.90
   8   6  -1   26.90    1.10
   7   6  -1  123.99    3.50
   7   6  -1  123.19    3.50
  -7  -6   1  124.59    3.50
   6   6  -1    0.80    0.60
   6   6  -1    1.10    0.50
  -6  -6   1    0.80    0.50
   5   6  -1    8.40    0.90
  -5  -6   1    8.70    1.30
   4   6  -1   45.00    1.80
  -4  -6   1   44.80    1.90
  -4  -6   1   43.20    1.80
  -4  -6   1   42.10    1.70
  -4  -6   1   44.30    1.70
  -3  -6   1   38.20    1.60
  -3  -6   1   37.50    1.60
  -3  -6   1   36.60    1.60
   2   6  -1   25.40    2.90
  -2  -6   1   29.20    1.40
  -2  -6   1   29.50    1.40
  -2  -6   1   30.10    1.40
  -2  -6   1   28.90    1.40
   1   6  -1  479.25   13.90
  -1  -6   1  495.75   12.40
  -1  -6   1  490.25   12.40
  -1  -6   1  478.85   12.40
  -1  -6   1  481.55   12.40
  -1  -6   1  508.05   12.50
   0   6  -1    0.30    2.10
   0  -6   1    3.30    0.60
   0  -6   1    2.80    0.60
   0  -6   1    4.30    0.80
   0  -6   1    2.70    0.80
   0  -6   1    3.30    0.70
  -1   6  -1   12.10    5.10
   1  -6   1    9.40    0.90
   1  -6   1    8.60    1.10
   1  -6   1    9.00    0.90
   1  -6   1    7.10    1.20
   1  -6   1    7.10    1.50
   2  -6   1    1.00    0.50
   2  -6   1    0.80    0.60
   2  -6   1   -0.40    0.80
   2  -6   1    1.20    0.70
   3  -6   1   12.10    1.20
   3  -6   1   12.70    1.30
   3  -6   1   12.90    1.30
   9   5  -1    6.70    0.60
   8   5  -1   32.50    1.20
   7   5  -1    0.30    0.40
   7   5  -1    1.10    0.90
  -7  -5   1    0.30    1.00
   6   5  -1   28.90    1.30
   6   5  -1   26.40    1.50
  -6  -5   1   28.00    1.40
   5   5  -1   30.80    1.40
  -5  -5   1   31.50    1.60
   4   5  -1    4.30    1.70
   4   5  -1    3.80    1.10
  -4  -5   1    3.50    1.10
  -4  -5   1    3.10    0.60
   3   5  -1  365.36   10.40
  -3  -5   1  338.17    9.10
  -3  -5   1  360.66    9.20
  -3  -5   1  339.27    9.10
  -3  -5   1  365.86    9.10
   2   5  -1    6.20    1.60
  -2  -5   1    7.20    1.00
  -2  -5   1    7.00    1.70
   1   5  -1  150.98    5.00
  -1  -5   1  150.38    5.10
   0   5  -1  107.69    4.10
   0  -5   1  125.59    3.70
   1  -5   1  127.29    3.80
   1  -5   1  129.99    3.90
   1  -5   1  134.49    3.90
   1  -5   1  150.58    4.50
  -2   5  -1  114.19    4.80
   2  -5   1  108.19    3.30
   2  -5   1  106.79    4.40
   2  -5   1  112.49    3.40
   2  -5   1  117.09    3.50
   2  -5   1  115.69    3.60
  -3   5  -1   17.70    4.90
   3  -5   1   14.70    1.50
   3  -5   1   15.10    2.00
   3  -5   1   17.00    1.70
   3  -5   1   16.10    1.40
   4  -5   1    6.70    1.80
   4  -5   1    7.40    1.70
   5  -5   1  163.18    4.40
   5  -5   1  159.78    4.70
   5  -5   1  159.68    4.40
   6  -5   1  222.08    5.70
   6  -5   1  218.98    5.70
   7  -5   1   40.70    1.50
   7  -5   1   41.50    1.40
   9   4  -1   30.30    1.10
   8   4  -1  198.88    5.30
   7   4  -1   45.20    2.00
   7   4  -1   45.70    1.80
   6   4  -1   -0.10    0.70
   6   4  -1    0.40    0.50
  -6  -4   1    1.60    0.90
   5   4  -1  192.18    5.10
   5   4  -1  188.88    6.80
  -5  -4   1  181.68    5.20
   4   4  -1  106.19    4.00
   4   4  -1   95.29    3.00
  -4  -4   1   99.79    3.00
  -4  -4   1   95.39    3.10
   3   4  -1   42.50    2.20
  -3  -4   1   42.50    2.10
   2   4  -1  229.08    6.70
  -2  -4   1  233.08    6.60
   1   4  -1  117.39    3.80
  -1  -4   1  121.69    3.90
   0   4  -1  251.17    6.90
   0  -4   1  237.88    6.90
  -1   4  -1  120.49    3.90
  -2   4  -1  259.27    7.50
  -3   4  -1    5.80    1.90
  -4   4  -1  355.76   11.00
   4  -4   1  347.27    9.00
   4  -4   1  342.57    9.10
   4  -4   1  354.56    8.90
   4  -4   1  338.07    8.90
   5  -4   1   33.50    1.90
   5  -4   1   31.00    1.50
   5  -4   1   32.30    1.70
   5  -4   1   34.30    1.50
   6  -4   1   71.09    2.20
   6  -4   1   72.69    2.60
   6  -4   1   69.29    2.30
   6  -4   1   73.09    2.30
   7  -4   1    0.00    0.50
   7  -4   1    0.20    0.50
   7  -4   1    0.40    0.40
   8  -4   1    2.90    0.60
   8  -4   1    5.00    1.40
   8  -4   1    4.10    0.80
   9   3  -1   12.90    0.80
   8   3  -1   24.20    1.30
   8   3  -1   26.60    1.20
   7   3  -1  240.78    6.30
   7   3  -1  234.28    6.40
   7   3  -1  241.38    6.30
   7   3  -1  237.68    6.30
   6   3  -1   26.20    1.50
   6   3  -1   28.60    1.70
   6   3  -1   29.60    1.40
   6   3  -1   31.00    1.80
   5   3  -1   88.09    2.70
   5   3  -1   88.59    3.80
   5   3  -1   81.69    2.90
   3   3  -1  960.90   25.40
  -3  -3   1 1055.39   25.20
   2   3  -1  176.18    5.00
  -2  -3   1  172.18    4.90
   1   3  -1   33.30    1.40
  -1  -3   1   34.70    1.40
   0   3  -1 1114.19   27.20
   0  -3   1 1074.69   27.20
  -1   3  -1  985.10   24.60
  -3   3  -1    2.10    0.90
   4  -3   1    1.30    0.60
   4  -3   1    1.40    0.80
   4  -3   1    2.30    0.80
   5  -3   1   30.80    1.50
   5  -3   1   28.90    1.40
   5  -3   1   30.80    1.40
   5  -3   1   29.30    1.90
   6  -3   1   50.29    1.80
   6  -3   1   49.10    1.70
   6  -3   1   49.30    1.80
   6  -3   1   51.09    2.20
   7  -3   1    9.20    0.90
   7  -3   1    6.80    0.70
   7  -3   1    6.70    0.80
   7  -3   1    5.30    1.50
   8  -3   1   46.10    1.50
   8  -3   1   44.80    1.50
   8  -3   1   44.70    1.40
   9   2  -1    0.80    0.40
   9   2  -1    0.70    0.40
   8   2  -1   32.00    1.30
   8   2  -1   32.00    1.30
   8   2  -1   31.20    1.30
   7   2  -1  456.75   11.50
   7   2  -1  474.35   11.60
   7   2  -1  450.25   11.50
   7   2  -1  421.76   12.20
   7   2  -1  483.45   11.70
   6   2  -1   26.80    2.00
   6   2  -1   27.80    1.50
   6   2  -1   24.00    3.30
   6   2  -1   26.90    1.70
   6   2  -1   26.50    1.40
   5   2  -1   38.70    1.70
   5   2  -1   41.70    2.50
   4   2  -1 1101.89   27.90
   3   2  -1  665.13   16.70
   3   2  -1  646.54   16.40
   2   2  -1   57.19    2.10
   2   2  -1   55.59    1.90
  -2  -2   1   56.89    1.80
   1   2  -1  401.86   10.50
   1   2  -1  410.66   10.40
  -1  -2   1  417.16   10.50
   0   2  -1  733.13   18.70
   0   2  -1  742.53   18.50
   0  -2   1  764.92   18.60
  -1   2  -1  335.77    8.60
  -1   2  -1  326.37    8.70
  -3   2  -1  403.76   10.60
   3  -2   1  412.86   10.80
  -4   2  -1    2.10    0.90
   4  -2   1    1.60    0.90
   5  -2   1   60.09    2.00
   5  -2   1   61.79    2.10
   5  -2   1   55.89    2.50
   5  -2   1   64.49    2.00
   5  -2   1   58.09    3.70
   6  -2   1  159.38    4.60
   6  -2   1  162.58    4.40
   6  -2   1  159.58    4.40
   6  -2   1  160.68    4.40
   7  -2   1   12.60    0.90
   7  -2   1   12.50    1.30
   7  -2   1   12.00    1.00
   7  -2   1   13.50    0.90
   8  -2   1   10.20    0.80
   8  -2   1    9.90    0.70
   8  -2   1    9.80    0.70
   9  -2   1   50.09    1.60
   9  -2   1   61.19    2.00
   9  -2   1   54.19    1.60
   9   1  -1   23.80    1.10
   9   1  -1   24.40    1.00
   9   1  -1   23.90    1.10
   8   1  -1    1.20    0.50
   8   1  -1    1.70    0.50
   8   1  -1    1.10    0.50
   8   1  -1    0.80    0.40
   7   1  -1    5.90    0.80
   7   1  -1    7.10    0.90
   7   1  -1    5.10    1.00
   7   1  -1    6.40    0.90
   6   1  -1    7.80    1.10
   6   1  -1    8.40    2.10
   6   1  -1    9.50    1.00
   6   1  -1    9.40    1.10
   6   1  -1   10.40    1.20
   6   1  -1   14.80    2.00
   5   1  -1   19.10    1.80
   4   1  -1   28.40    1.60
   3   1  -1 1515.25   37.50
   2   1  -1 9999.00  232.38
   2   1  -1 9102.19  233.98
  -2  -1   1 9521.55  234.68
   1   1  -1 1865.81   47.20
   1   1  -1 1902.31   46.40
  -1  -1   1 1884.11   46.70
  -1  -1   1 1903.51   46.60
   0   1  -1  124.59    3.30
   0   1  -1  131.19    3.40
  -1   1  -1   50.29    1.60
  -1   1  -1   51.49    1.50
   1  -1   1   48.20    1.50
  -2   1  -1  690.23   16.50
  -2   1  -1  661.63   16.70
  -2   1  -1  685.93   16.50
   2  -1   1  620.04   16.70
  -3   1  -1    3.90    1.10
  -3   1  -1    4.00    0.60
   3  -1   1    2.40    0.70
  -4   1  -1    9.00    1.00
   4  -1   1   12.10    1.30
   5  -1   1  105.79    3.10
   5  -1   1  106.39    3.60
   5  -1   1  109.59    3.20
   5  -1   1  108.89    3.10
   5  -1   1  112.59    4.30
   6  -1   1  202.38    5.50
   6  -1   1  203.88    5.40
   6  -1   1  203.08    5.40
   6  -1   1  197.88    5.30
   7  -1   1   43.40    1.60
   7  -1   1   45.90    1.90
   7  -1   1   44.50    1.60
   7  -1   1   44.20    1.70
   8  -1   1   13.30    1.10
   8  -1   1   11.00    0.90
   8  -1   1   10.30    0.80
   8  -1   1   10.10    0.90
   9  -1   1   10.70    0.70
   9  -1   1   14.50    1.10
   9  -1   1   10.50    0.70
   9  -1   1   10.90    0.90
   9   0  -1   54.59    1.70
   9   0  -1   56.39    1.70
   9   0  -1   54.29    1.70
   8   0  -1    4.00    0.70
   8   0  -1    4.10    0.80
   8   0  -1    2.90    0.70
   8   0  -1    4.10    0.80
   7   0  -1   26.30    1.30
   7   0  -1   25.80    1.20
   7   0  -1   26.40    1.30
   7   0  -1   25.20    1.20
   6   0  -1    3.90    0.90
   6   0  -1    0.50    1.80
   6   0  -1    4.30    0.90
   6   0  -1    3.10    0.90
   5   0  -1    0.30    0.60
   5   0  -1    0.10    1.00
   5   0  -1    0.00    0.80
   4   0  -1  306.87    8.50
   3   0  -1 2528.35   61.99
  -2   0   1 5409.36  133.09
   1   0  -1  905.41   22.70
   1   0  -1  909.71   23.30
  -1   0   1  959.60   23.40
  -1   0   1  934.01   22.80
   0   0  -1  180.18    4.30
   0   0  -1  167.78    4.30
   0   0   1  171.78    4.40
  -1   0  -1  608.54   14.50
  -1   0  -1  590.04   14.40
   1   0   1  560.94   14.60
   1   0   1  583.34   14.40
  -2   0  -1  409.86   10.00
  -2   0  -1  387.76   10.20
   2   0   1  406.36   10.10
  -3   0  -1    3.40    0.50
   3   0   1    3.40    0.60
   4   0   1  277.77    8.10
   5   0   1   12.40    1.80
   6   0   1   99.79    2.90
   6   0   1  101.99    3.10
   6   0   1  102.09    5.30
   6   0   1  103.59    3.00
   6   0   1  102.99    3.00
   7   0   1   99.49    3.00
   7   0   1  100.59    3.00
   7   0   1  102.39    3.10
   7   0   1   99.29    2.90
   8   0   1   26.00    1.20
   8   0   1   25.80    1.30
   8   0   1   25.80    1.10
   8   0   1   25.20    1.10
   9   0   1    0.80    0.60
   9   0   1    0.80    0.30
   9   0   1    0.60    0.30
   9   0   1    0.80    0.30
   9  -1  -1   31.70    1.10
   9  -1  -1   30.40    1.10
   9  -1  -1   30.80    1.20
   9  -1  -1   31.20    1.10
   8  -1  -1    3.30    0.60
   8  -1  -1    4.50    0.80
   8  -1  -1    3.60    0.70
   7  -1  -1    1.30    0.50
   7  -1  -1    0.70    0.60
   7  -1  -1    1.20    0.40
   7  -1  -1    3.40    0.90
   6  -1  -1   29.50    1.30
   6  -1  -1   31.70    1.50
   6  -1  -1   29.10    1.40
   6  -1  -1   29.30    1.30
   5  -1  -1   21.20    1.20
   5  -1  -1   23.10    1.40
   5  -1  -1   21.70    1.20
   5  -1  -1   22.20    2.10
   5  -1  -1   18.10    1.40
   4  -1  -1  522.65   14.00
   3  -1  -1   48.50    1.90
   2  -1  -1 2171.78   54.59
   2  -1  -1 2112.89   53.39
  -2   1   1 2288.77   53.39
   1  -1  -1  834.42   20.40
   1  -1  -1  789.42   20.30
  -1   1   1  840.62   20.30
  -1   1   1  848.62   20.50
   0  -1  -1 1278.37   32.70
   0   1   1 1376.66   32.50
   0   1   1 1297.47   33.00
  -1  -1  -1 1603.44   38.80
  -1  -1  -1 1575.64   39.10
   1   1   1 1544.25   39.10
   1   1   1 1567.94   38.90
  -2  -1  -1 3315.67   81.69
  -2  -1  -1 3316.77   81.39
   2   1   1 3353.26   81.69
  -3  -1  -1  184.38    4.70
   3   1   1  181.98    4.80
   3   1   1  175.28    5.00
   4   1   1    1.20    0.50
   5   1   1   46.40    2.50
   6   1   1   24.80    1.40
   6   1   1   25.70    1.30
   6   1   1   27.00    1.40
   6   1   1   24.80    3.20
   6   1   1   28.20    1.30
   7   1   1   71.99    2.30
   7   1   1   73.89    2.40
   7   1   1   72.19    2.30
   7   1   1   72.59    2.40
   8   1   1   74.99    2.30
   8   1   1   79.09    2.40
   8   1   1   75.89    2.40
   8   1   1   78.79    2.30
   9   1   1  105.99    3.00
   9   1   1  105.69    3.00
   9   1   1  108.39    2.90
   9   1   1  111.89    3.00
   9  -2  -1   11.50    0.60
   9  -2  -1   11.30    0.80
   9  -2  -1   11.90    0.60
   8  -2  -1    0.70    0.40
   8  -2  -1    1.00    0.50
   8  -2  -1    0.70    0.40
   8  -2  -1    1.60    0.50
   7  -2  -1  120.89    3.60
   7  -2  -1  122.09    3.40
   7  -2  -1  121.59    3.40
   7  -2  -1  124.29    3.50
   6  -2  -1   85.99    2.60
   6  -2  -1   84.99    2.70
   6  -2  -1   82.19    2.50
   6  -2  -1   80.19    2.50
   5  -2  -1  431.96   10.70
   5  -2  -1  423.86   10.80
   5  -2  -1  426.86   10.60
   5  -2  -1  398.06   10.90
   5  -2  -1  433.76   10.60
   5  -2  -1  407.76   12.20
   4  -2  -1   20.40    1.70
   3  -2  -1    2.10    0.80
  -3   2   1    2.80    0.90
   2  -2  -1    3.20    0.60
   2  -2  -1    2.80    0.50
  -2   2   1    3.60    1.10
   1  -2  -1   92.79    2.80
  -1   2   1   94.39    2.90
  -1   2   1  104.29    3.30
   0  -2  -1  783.92   19.40
   0   2   1  789.72   19.50
   0   2   1  778.02   19.50
  -1  -2  -1 1167.28   29.20
  -1  -2  -1 1168.98   28.90
   1   2   1 1169.38   28.80
   2   2   1   25.70    1.10
   2   2   1   26.50    1.40
  -3  -2  -1    6.70    0.70
   3   2   1    5.30    1.40
   3   2   1    7.10    0.70
  -4  -2  -1  199.78    5.70
   4   2   1  219.78    6.20
   5   2   1   16.00    1.70
  -6  -2  -1   53.59    2.60
   6   2   1   52.99    2.10
   6   2   1   52.69    3.80
   6   2   1   53.49    2.10
   6   2   1   53.99    2.00
   6   2   1   56.39    1.90
   7   2   1    4.80    0.90
   7   2   1    5.00    1.10
   7   2   1    4.60    1.00
   7   2   1    6.30    1.00
   8   2   1   -0.40    0.50
   8   2   1   -0.30    0.50
   8   2   1    0.00    0.40
   8   2   1    0.40    0.40
   9   2   1   18.80    1.00
   9   2   1   19.30    0.90
   9   2   1   21.10    1.10
   9   2   1   18.40    0.90
   8  -3  -1   19.50    1.00
   8  -3  -1   20.30    0.90
   8  -3  -1   20.90    1.10
   8  -3  -1   20.80    1.00
   7  -3  -1    4.60    0.80
   7  -3  -1    3.90    1.00
   7  -3  -1    4.80    0.70
   7  -3  -1    4.50    0.70
   6  -3  -1    1.80    0.60
   6  -3  -1    1.50    0.40
   6  -3  -1    2.70    0.70
   6  -3  -1    0.60    0.50
   6  -3  -1   -1.00    2.00
   5  -3  -1   61.89    2.20
   5  -3  -1   61.29    2.20
   5  -3  -1   60.89    2.70
   5  -3  -1   62.49    2.00
   5  -3  -1   61.89    2.10
   4  -3  -1   92.29    3.00
   4  -3  -1   92.19    2.80
   4  -3  -1   95.59    2.90
   2  -3  -1 1782.72   44.00
   1  -3  -1  476.35   12.70
  -1   3   1  517.55   13.00
   0  -3  -1    0.80    0.60
   0   3   1    0.40    0.50
  -1  -3  -1  112.59    3.40
   1   3   1  110.29    3.40
  -2  -3  -1  422.76   10.90
   2   3   1  420.06   11.00
  -3  -3  -1  181.48    5.10
   3   3   1  181.98    5.40
  -4  -3  -1 1007.20   24.80
   4   3   1  969.30   25.20
  -5  -3  -1  274.47    7.50
   5   3   1  288.17    7.40
   5   3   1  302.27    8.70
   5   3   1  279.27    7.40
  -6  -3  -1   34.70    1.90
   6   3   1   34.40    1.50
   6   3   1   32.90    1.90
   6   3   1   37.00    1.60
  -7  -3  -1   11.80    1.70
   7   3   1   14.40    1.20
   7   3   1   14.60    1.10
   7   3   1   13.90    1.00
   8   3   1   19.10    1.20
   8   3   1   20.00    1.00
   8   3   1   19.80    1.10
   9   3   1   27.10    1.10
   9   3   1   26.60    1.10
   8  -4  -1    0.00    0.60
   8  -4  -1    0.30    0.20
   8  -4  -1    0.10    0.40
   7  -4  -1    4.20    1.00
   7  -4  -1    4.40    1.00
   7  -4  -1    5.40    0.70
   7  -4  -1    4.40    0.70
   6  -4  -1   30.50    1.50
   6  -4  -1   31.10    1.30
   6  -4  -1   30.70    1.30
   6  -4  -1   29.80    1.50
   5  -4  -1  131.89    3.70
   5  -4  -1  130.39    3.80
   5  -4  -1  133.29    3.70
   5  -4  -1  126.39    3.90
   5  -4  -1  127.59    3.80
   4  -4  -1  107.99    3.20
   4  -4  -1  112.19    3.40
   4  -4  -1  110.49    3.60
   4  -4  -1  109.19    3.20
   3  -4  -1   39.50    1.90
   3  -4  -1   30.60    2.10
   3  -4  -1   32.70    1.70
   2  -4  -1    4.00    1.30
  -2   4   1    5.70    1.20
   1  -4  -1  296.37    8.30
  -1   4   1  307.87    8.50
   0  -4  -1   54.79    2.30
   0   4   1   56.69    2.30
  -1  -4  -1   23.50    1.40
   1   4   1   23.60    1.40
  -2  -4  -1    6.30    1.10
  -3  -4  -1   69.99    2.70
  -4  -4  -1  186.48    5.80
  -4  -4  -1  189.68    5.40
   4   4   1  190.58    6.10
  -5  -4  -1  145.19    4.20
   5   4   1  140.09    4.00
   5   4   1  146.39    4.10
   5   4   1  146.19    5.60
  -6  -4  -1    4.70    1.30
   6   4   1    8.10    1.90
   6   4   1    6.90    0.90
  -7  -4  -1  121.49    3.60
   7   4   1  118.99    3.50
   7   4   1  124.19    3.40
   8   4   1   16.90    1.00
   9   4   1    3.70    0.90
   7  -5  -1    0.30    0.70
   7  -5  -1    0.80    0.30
   7  -5  -1    0.20    0.40
   6  -5  -1   16.60    1.00
   6  -5  -1   17.90    1.30
   6  -5  -1   16.90    1.10
   5  -5  -1   18.10    1.20
   5  -5  -1   17.10    1.20
   5  -5  -1   18.30    1.60
   5  -5  -1   19.10    1.40
   4  -5  -1  112.29    3.30
   4  -5  -1  112.49    3.40
   4  -5  -1  114.69    3.50
   4  -5  -1  115.89    3.50
   4  -5  -1  110.49    3.50
   3  -5  -1   18.10    1.40
   3  -5  -1   17.80    1.50
   3  -5  -1   19.40    1.50
   3  -5  -1   17.50    1.50
  -3   5   1   18.30    3.50
   2  -5  -1  290.17    8.00
   2  -5  -1  320.37    8.20
   2  -5  -1  312.57    8.10
   2  -5  -1  303.47    8.10
   2  -5  -1  310.07    8.10
  -2   5   1  322.17    9.50
   1  -5  -1    4.90    1.70
   1  -5  -1    2.90    0.70
   1  -5  -1    4.40    1.40
  -1   5   1    3.50    1.50
   0  -5  -1    9.30    1.50
   0   5   1    8.90    2.20
  -1  -5  -1  138.09    4.90
   1   5   1  149.99    5.10
  -2  -5  -1  376.36   10.40
   2   5   1  362.76   10.40
  -3  -5  -1  471.05   12.60
  -3  -5  -1  448.26   11.60
  -3  -5  -1  446.96   11.60
   3   5   1  457.95   12.80
  -4  -5  -1  195.68    5.40
  -4  -5  -1  212.28    6.80
  -4  -5  -1  197.28    5.40
  -4  -5  -1  198.28    5.50
   4   5   1  195.98    6.80
  -5  -5  -1  228.78    6.20
  -6  -5  -1  144.79    4.10
   6   5   1  141.99    4.40
   6   5   1  142.09    4.00
   6   5   1  143.09    4.00
  -7  -5  -1   23.50    1.30
   7   5   1   21.60    1.40
   7   5   1   22.60    1.10
  -8  -5  -1   16.90    1.10
   8   5   1   16.40    1.00
   9   5   1   14.60    0.70
   6  -6  -1   22.00    1.10
   6  -6  -1   21.20    1.20
   5  -6  -1   60.19    2.10
   5  -6  -1   58.89    2.00
   5  -6  -1   60.79    2.10
   4  -6  -1    9.10    1.20
   4  -6  -1   10.30    1.20
   4  -6  -1    8.20    1.20
   4  -6  -1    8.70    1.20
   3  -6  -1   58.19    2.10
   3  -6  -1   58.39    2.20
   3  -6  -1   56.89    2.60
   3  -6  -1   59.89    2.20
   3  -6  -1   61.29    2.20
   2  -6  -1    0.70    0.70
   2  -6  -1    0.10    0.60
   2  -6  -1    2.00    0.70
   1  -6  -1   24.20    1.40
   1  -6  -1   24.30    3.60
   1  -6  -1   19.70    1.30
   1  -6  -1   22.40    2.10
   1  -6  -1   24.00    1.40
   1  -6  -1   22.70    1.20
  -1   6   1   24.00    3.40
   0  -6  -1  169.18    4.70
   0  -6  -1  169.28    4.70
   0  -6  -1  168.18    4.60
   0  -6  -1  170.78    4.70
   0  -6  -1  164.88    6.20
   0  -6  -1  165.78    4.70
   0   6   1  165.18    6.30
  -1  -6  -1 1267.67   33.20
  -1  -6  -1 1304.77   31.80
  -1  -6  -1 1291.67   31.70
  -1  -6  -1 1302.37   31.80
  -1  -6  -1 1242.98   31.70
  -1  -6  -1 1320.07   31.80
   1   6   1 1283.27   33.20
  -2  -6  -1  403.96   10.30
  -2  -6  -1  391.66   10.30
  -2  -6  -1  398.66   10.40
  -2  -6  -1  389.06   11.80
  -2  -6  -1  412.76   10.30
  -2  -6  -1  415.56   10.30
   2   6   1  404.66   11.90
  -3  -6  -1  101.59    3.10
  -3  -6  -1  102.09    3.10
  -3  -6  -1  101.59    3.00
  -3  -6  -1  101.69    3.10
  -3  -6  -1   99.89    5.10
   3   6   1  104.39    4.90
  -4  -6  -1   51.89    2.00
  -4  -6  -1   51.49    2.10
  -4  -6  -1   53.39    2.20
  -5  -6  -1    1.40    0.50
   5   6   1    1.40    0.60
  -6  -6  -1   26.80    1.30
   6   6   1   25.50    1.20
  -7  -6  -1   13.80    0.90
   7   6   1   13.60    0.90
  -8  -6  -1    0.80    0.80
   8   6   1    0.30    0.30
   4  -7  -1   14.90    1.20
   4  -7  -1   13.90    1.10
   4  -7  -1   15.70    1.20
   3  -7  -1    0.30    0.50
   3  -7  -1    1.40    0.80
   3  -7  -1    0.30    0.60
   3  -7  -1    0.50    0.50
   2  -7  -1   64.49    2.20
   2  -7  -1   64.79    2.20
   2  -7  -1   67.99    2.30
   2  -7  -1   67.19    2.20
   1  -7  -1    3.80    0.80
   1  -7  -1    3.90    1.00
   1  -7  -1    4.80    0.90
   1  -7  -1    4.20    0.70
   1  -7  -1    6.10    1.40
   0  -7  -1   14.00    1.00
   0  -7  -1   14.50    1.00
   0  -7  -1   13.20    1.20
   0  -7  -1   15.30    1.20
   0  -7  -1   14.70    1.00
  -1  -7  -1   55.29    1.90
  -1  -7  -1   54.99    2.00
  -1  -7  -1   54.79    2.00
  -1  -7  -1   53.79    2.00
  -1  -7  -1   54.79    2.00
  -2  -7  -1  320.97    8.30
  -2  -7  -1  319.37    8.30
  -2  -7  -1  317.17    8.30
  -2  -7  -1  319.77    8.40
  -3  -7  -1   60.89    2.10
  -3  -7  -1   59.19    2.10
  -3  -7  -1   61.19    2.10
  -3  -7  -1   61.29    2.10
  -4  -7  -1   46.50    1.90
  -4  -7  -1   47.70    1.80
  -4  -7  -1   46.70    1.90
  -4  -7  -1   47.70    1.80
  -5  -7  -1   56.49    2.00
   5   7   1   58.49    2.00
  -6  -7  -1    4.90    0.90
   6   7   1    3.20    0.70
  -7  -7  -1   11.10    0.80
   7   7   1   11.90    0.70
   8   7   1    4.10    0.50
   4  -8  -1    0.70    0.50
   3  -8  -1    3.40    0.90
   3  -8  -1    5.50    0.70
   3  -8  -1    5.80    0.80
   2  -8  -1   25.30    1.30
   2  -8  -1   29.60    1.20
   2  -8  -1   26.50    1.20
   2  -8  -1   27.60    1.20
   1  -8  -1    2.60    0.70
   1  -8  -1    1.90    0.50
   1  -8  -1    3.10    0.60
   1  -8  -1    2.80    0.70
   0  -8  -1   58.79    2.40
   0  -8  -1   69.89    2.60
   0  -8  -1   64.99    2.20
   0  -8  -1   62.79    2.10
   0  -8  -1   62.29    2.20
  -1  -8  -1  167.68    4.60
  -1  -8  -1  158.18    4.80
  -1  -8  -1  169.28    4.60
  -1  -8  -1  170.68    4.60
  -1  -8  -1  166.58    4.70
  -2  -8  -1   89.39    2.70
  -2  -8  -1   89.29    2.80
  -2  -8  -1   88.69    2.70
  -2  -8  -1   93.89    2.80
  -3  -8  -1  907.41   22.30
  -3  -8  -1  879.81   22.20
  -3  -8  -1  892.01   22.10
  -3  -8  -1  896.81   22.50
  -4  -8  -1  101.09    3.10
  -4  -8  -1  103.19    3.10
  -4  -8  -1  114.69    3.50
   4   8   1  104.69    3.00
  -5  -8  -1    0.20    0.30
   5   8   1    0.50    0.40
  -6  -8  -1    0.10    0.30
   6   8   1    1.30    0.90
   6   8   1   -0.10    0.40
  -7  -8  -1   22.10    0.90
   7   8   1   21.10    0.90
   2  -9  -1   85.89    2.40
   2  -9  -1   86.19    2.40
   2  -9  -1   87.09    2.40
   1  -9  -1  104.19    2.80
   1  -9  -1  100.69    2.90
   1  -9  -1  101.39    2.90
   0  -9  -1   35.20    1.30
   0  -9  -1   35.20    1.30
   0  -9  -1   38.40    1.70
   0  -9  -1   34.90    1.30
  -1  -9  -1   33.80    1.40
  -1  -9  -1   38.10    1.60
  -1  -9  -1   34.00    1.30
  -1  -9  -1   33.40    1.30
  -2  -9  -1   25.90    1.00
  -2  -9  -1   25.30    1.10
  -2  -9  -1   26.30    1.20
  -2  -9  -1   25.30    1.10
  -3  -9  -1   97.59    2.70
  -3  -9  -1   90.29    3.10
  -3  -9  -1   92.39    2.60
  -3  -9  -1   94.09    2.70
   3   9   1   91.49    2.60
  -4  -9  -1   94.89    2.70
  -4  -9  -1   94.99    2.60
   4   9   1   95.29    2.70
  -5  -9  -1    7.50    0.60
   5   9   1    6.30    0.60
  -1 -10  -1   28.20    1.00
  -1 -10  -1   24.20    1.00
  -1 -10  -1   26.50    0.90
  -2 -10  -1   34.70    1.10
  -2 -10  -1   35.20    1.10
  -2 -10  -1   34.80    1.20
   5   9  -2    1.90    0.50
  -4  -9   2   17.90    1.50
  -4  -9   2   17.30    1.10
  -4  -9   2   19.60    0.90
  -3  -9   2   -0.10    0.40
  -3  -9   2   -0.10    0.40
  -3  -9   2   -0.40    0.30
  -2  -9   2   18.10    0.90
  -2  -9   2   19.80    1.10
  -2  -9   2   19.50    1.00
  -1  -9   2   22.10    1.00
  -1  -9   2   22.00    0.90
  -1  -9   2   20.40    0.90
  -1  -9   2   21.30    1.00
   0  -9   2   30.70    1.20
   0  -9   2   29.40    1.10
   0  -9   2   30.30    1.10
   0  -9   2   29.60    1.10
   1  -9   2   55.29    1.70
   1  -9   2   55.29    1.70
   1  -9   2   55.29    1.70
   1  -9   2   53.79    1.80
   2  -9   2   20.00    0.90
   2  -9   2   21.80    1.00
   6   8  -2   87.79    2.50
   6   8  -2   90.59    2.40
  -6  -8   2   84.09    2.40
   5   8  -2   13.00    1.00
  -5  -8   2   11.80    0.80
   4   8  -2    1.00    0.60
  -4  -8   2    1.10    0.40
  -4  -8   2    0.70    0.50
  -4  -8   2    0.70    0.50
   3   8  -2   25.00    1.40
  -3  -8   2   25.00    1.20
  -3  -8   2   24.90    1.50
  -3  -8   2   25.50    1.10
  -2  -8   2   18.20    1.00
  -2  -8   2   16.40    1.00
  -2  -8   2   17.50    1.00
  -2  -8   2   19.10    1.00
  -1  -8   2   44.40    1.60
  -1  -8   2   42.10    1.60
  -1  -8   2   43.70    1.60
  -1  -8   2   43.00    1.60
   0  -8   2    3.50    0.60
   0  -8   2    3.80    0.90
   0  -8   2    3.50    0.60
   0  -8   2    4.00    0.70
   1  -8   2   22.90    1.10
   1  -8   2   23.60    1.20
   1  -8   2   23.00    1.10
   1  -8   2   23.90    1.10
   2  -8   2  114.69    3.20
   2  -8   2  113.79    3.30
   2  -8   2  115.29    3.20
   2  -8   2  115.39    3.20
   3  -8   2  103.79    3.10
   3  -8   2   93.09    2.80
   7   7  -2   83.69    2.30
   7   7  -2   81.79    2.40
  -7  -7   2   78.99    2.40
   6   7  -2   62.89    2.00
   6   7  -2   63.99    2.00
  -6  -7   2   67.09    2.10
  -5  -7   2    1.30    0.40
   4   7  -2    6.40    1.00
  -4  -7   2    4.20    0.90
  -4  -7   2    5.50    1.00
  -4  -7   2    4.30    0.80
   3   7  -2   17.80    1.30
  -3  -7   2   16.20    1.10
  -3  -7   2   17.30    1.10
  -3  -7   2   18.60    1.10
  -3  -7   2   17.50    1.10
  -2  -7   2  213.78    5.70
  -2  -7   2  192.58    6.40
  -2  -7   2  219.88    5.70
  -2  -7   2  212.08    5.60
  -1  -7   2    1.50    0.50
  -1  -7   2    0.70    0.50
  -1  -7   2    0.60    0.40
   0  -7   2  129.29    3.70
   0  -7   2  128.29    3.70
   0  -7   2  127.99    3.70
   0  -7   2  125.89    3.70
   1  -7   2   48.80    1.90
   1  -7   2   46.60    1.70
   1  -7   2   46.40    1.80
   1  -7   2   49.20    1.80
   2  -7   2    7.70    0.80
   2  -7   2    7.00    0.80
   2  -7   2    5.00    1.10
   2  -7   2    7.70    1.10
   3  -7   2   34.60    1.50
   3  -7   2   35.60    1.50
   8   6  -2   18.60    0.90
   7   6  -2   26.70    1.20
   7   6  -2   28.80    1.20
  -7  -6   2   30.90    1.50
   6   6  -2    0.10    0.50
   6   6  -2    1.00    0.50
  -6  -6   2    0.40    0.50
   5   6  -2   49.40    1.80
  -5  -6   2   50.49    1.90
   4   6  -2   34.80    1.60
  -4  -6   2   38.50    1.70
  -4  -6   2   35.90    1.70
  -4  -6   2   37.50    1.60
  -3  -6   2  327.87    8.60
  -3  -6   2  328.17    8.50
  -3  -6   2  330.07    8.60
   2   6  -2    8.80    2.60
  -2  -6   2    5.60    0.90
  -2  -6   2    7.30    0.80
  -2  -6   2    7.20    0.90
  -2  -6   2    6.30    0.90
  -1  -6   2  411.46   10.50
  -1  -6   2  410.86   10.50
  -1  -6   2  405.36   10.50
  -1  -6   2  416.26   10.60
   0  -6   2    4.00    0.80
   0  -6   2    6.20    1.00
   0  -6   2    6.00    1.00
   0  -6   2    5.80    0.80
   1  -6   2   17.70    1.50
   1  -6   2   23.60    1.40
   1  -6   2   24.70    1.70
   2  -6   2   23.10    1.50
   2  -6   2   21.30    1.50
   2  -6   2   23.80    1.30
   2  -6   2   23.70    1.30
   3  -6   2  378.46    9.80
   3  -6   2  378.76    9.70
   3  -6   2  384.76    9.80
   3  -6   2  380.86    9.80
   8   5  -2   -0.20    0.40
   8   5  -2   -0.10    0.60
   7   5  -2    3.20    0.70
   6   5  -2   24.90    1.30
   6   5  -2   21.60    1.20
  -6  -5   2   24.00    1.40
   5   5  -2  112.89    3.30
  -5  -5   2  115.09    3.40
   4   5  -2   53.69    2.10
   4   5  -2   56.99    4.20
  -4  -5   2   56.79    2.20
  -4  -5   2   58.09    2.00
   3   5  -2   15.90    2.50
  -3  -5   2   18.40    1.20
  -3  -5   2   14.50    1.40
  -3  -5   2   16.00    1.20
  -3  -5   2   15.70    1.20
   2   5  -2    2.50    1.00
  -2  -5   2    1.30    0.60
  -2  -5   2    1.80    0.50
  -2  -5   2    1.90    0.60
  -2  -5   2    2.00    0.60
   1   5  -2   43.60    2.50
  -1  -5   2   42.80    1.70
  -1  -5   2   43.20    1.70
  -1  -5   2   42.70    1.80
  -1  -5   2   41.60    1.80
   0   5  -2   26.60    2.30
   0  -5   2   22.30    1.40
   0  -5   2   24.80    1.30
   0  -5   2   23.50    1.30
   0  -5   2   22.40    1.40
  -1   5  -2    1.10    1.40
   1  -5   2    1.90    0.70
   1  -5   2    1.50    0.60
   1  -5   2    3.40    1.00
   1  -5   2    1.60    0.70
  -2   5  -2   84.39    4.70
   2  -5   2   87.89    2.80
   2  -5   2   82.79    2.90
   2  -5   2   85.89    2.80
   2  -5   2   81.89    2.70
   3  -5   2   20.20    1.70
   3  -5   2   23.60    1.40
   3  -5   2   20.20    1.60
   5  -5   2    4.60    1.30
   6  -5   2    7.50    1.10
   9   4  -2   -0.30    0.30
   8   4  -2    3.20    0.70
   8   4  -2    5.00    1.20
  -8  -4   2    3.60    0.90
   7   4  -2   80.19    2.60
   6   4  -2   95.89    3.00
   6   4  -2   97.89    3.00
  -6  -4   2   98.19    3.30
   5   4  -2   12.10    1.10
   5   4  -2   15.00    2.90
  -5  -4   2   13.70    1.50
   4   4  -2   93.69    3.00
   4   4  -2  101.79    4.10
  -4  -4   2   95.69    3.10
   3   4  -2  171.18    5.50
   2   4  -2  727.23   18.70
   1   4  -2 1905.41   47.10
   0   4  -2  327.17    8.80
  -1   4  -2   39.70    2.00
  -2   4  -2    0.80    0.90
  -2   4  -2    0.00    1.70
  -3   4  -2  319.37    9.40
   3  -4   2  306.77    8.20
   3  -4   2  317.17    8.30
   4  -4   2   11.60    1.40
   4  -4   2   12.80    2.10
   4  -4   2   13.10    1.40
   5  -4   2   29.70    1.30
   5  -4   2   31.80    1.50
   5  -4   2   30.60    1.60
   6  -4   2   81.59    2.50
   6  -4   2   78.29    2.40
   6  -4   2   80.99    2.50
   7  -4   2    2.10    0.60
   7  -4   2    1.20    0.40
   7  -4   2    2.60    0.70
   8  -4   2    4.60    0.60
   9   3  -2   50.09    1.80
   8   3  -2   33.90    1.70
   8   3  -2   37.50    1.80
   7   3  -2   12.40    1.00
   7   3  -2   12.60    1.30
   6   3  -2  567.24   14.30
   5   3  -2   28.10    2.60
   5   3  -2   32.50    1.60
   5   3  -2   27.60    1.70
   5   3  -2   29.10    1.50
   4   3  -2   14.10    2.50
   3   3  -2   40.30    1.90
   2   3  -2  172.78    5.00
   1   3  -2   10.80    0.80
   0   3  -2   34.90    1.40
  -1   3  -2   68.89    2.30
  -2   3  -2   18.60    1.40
  -2   3  -2   17.70    1.20
  -3   3  -2    9.30    1.40
   4  -3   2   87.59    2.90
   4  -3   2   85.29    2.70
   4  -3   2   88.49    2.80
   5  -3   2    1.10    0.60
   5  -3   2    1.20    0.70
   5  -3   2    1.60    0.50
   6  -3   2  237.38    6.20
   6  -3   2  240.78    6.30
   6  -3   2  234.38    6.20
   7  -3   2  167.68    4.70
   7  -3   2  157.38    4.30
   8  -3   2   48.20    1.50
   8  -3   2   48.50    1.50
   8  -3   2   47.60    1.50
   9   2  -2    0.50    0.40
   9   2  -2    1.20    0.60
   8   2  -2   14.20    2.40
   8   2  -2   15.10    0.90
   8   2  -2   16.10    1.40
   7   2  -2    0.60    0.50
   7   2  -2    0.90    0.70
   7   2  -2    0.50    0.70
   7   2  -2    0.30    0.70
   7   2  -2    0.40    0.90
   6   2  -2  145.39    4.20
   6   2  -2  152.38    4.30
   6   2  -2  152.18    4.20
   6   2  -2  152.78    4.20
   6   2  -2  145.59    4.30
   5   2  -2  220.28    6.00
   5   2  -2  229.78    7.20
   5   2  -2  227.28    6.00
   5   2  -2  224.28    6.10
   4   2  -2  154.88    4.90
   3   2  -2   16.30    1.10
   3   2  -2   17.40    1.80
   2   2  -2  238.58    6.10
   2   2  -2  209.98    6.20
   1   2  -2 1487.45   37.70
  -1  -2   2 1589.54   37.80
   0   2  -2 1158.98   28.40
  -1   2  -2  214.08    5.60
  -1   2  -2  213.78    5.70
  -2   2  -2   24.90    1.90
  -2   2  -2   23.90    1.30
  -3   2  -2  754.62   19.20
  -4   2  -2  218.48    6.20
   4  -2   2  203.88    6.40
   5  -2   2  156.28    4.10
   5  -2   2  152.48    4.20
   5  -2   2  158.88    4.20
   5  -2   2  137.09    5.30
   5  -2   2  150.78    6.20
   6  -2   2   -0.60    1.10
   6  -2   2    1.60    0.50
   6  -2   2    1.70    0.50
   6  -2   2    3.40    0.90
   7  -2   2   37.10    1.40
   7  -2   2   36.50    1.50
   7  -2   2   37.00    1.40
   7  -2   2   37.40    1.90
   8  -2   2    0.90    0.30
   8  -2   2    0.70    0.40
   8  -2   2    0.80    0.30
   9  -2   2   29.50    1.00
   9  -2   2   30.10    1.00
   9   1  -2   20.80    1.00
   9   1  -2   20.70    1.00
   9   1  -2   19.80    0.90
   8   1  -2    1.10    0.50
   8   1  -2    0.40    0.50
   8   1  -2    0.30    0.40
   8   1  -2    0.50    0.50
   7   1  -2   37.30    2.00
   7   1  -2   38.90    1.60
   7   1  -2   38.20    1.50
   7   1  -2   40.60    1.60
   7   1  -2   42.10    1.60
   6   1  -2  142.99    4.00
   6   1  -2  154.58    4.20
   6   1  -2  142.69    4.10
   6   1  -2  147.29    4.30
   6   1  -2  136.79    6.40
   6   1  -2  152.78    4.10
   5   1  -2 1421.16   35.30
   5   1  -2 1435.66   35.20
   5   1  -2 1453.65   36.50
   4   1  -2 3737.93   91.89
   3   1  -2 1396.26   34.70
   2   1  -2  385.36    9.70
   2   1  -2  390.46    9.90
   2   1  -2  393.56    9.70
  -2  -1   2  379.96   10.10
   1   1  -2  370.36    9.60
   1   1  -2  389.16    9.60
   1   1  -2  369.76    9.50
  -1  -1   2  387.96    9.60
   0   1  -2    1.90    0.20
   0   1  -2    1.80    0.40
  -1   1  -2    5.70    0.40
  -1   1  -2    6.00    0.50
  -2   1  -2    1.00    0.50
  -2   1  -2    0.10    0.60
  -3   1  -2  100.29    3.00
   3  -1   2   93.49    3.00
  -4   1  -2   10.60    1.20
   4  -1   2    8.70    1.30
   5  -1   2   10.30    1.00
   5  -1   2   11.20    2.50
   5  -1   2   10.70    1.10
   5  -1   2    9.20    1.10
   6  -1   2    4.70    0.80
   6  -1   2    3.50    0.80
   6  -1   2    5.00    1.50
   7  -1   2    1.70    0.90
   7  -1   2    1.70    0.50
   7  -1   2    0.60    0.50
   7  -1   2    1.80    0.50
   8  -1   2  109.49    3.50
   8  -1   2  112.79    3.30
   9  -1   2   32.80    1.10
   9  -1   2   33.30    1.10
   9  -1   2   34.10    1.10
   9   0  -2    8.90    1.10
   9   0  -2    8.20    0.70
   9   0  -2    8.00    0.70
   8   0  -2   15.10    1.00
   8   0  -2   16.80    0.90
   8   0  -2   14.30    0.90
   8   0  -2   15.00    1.00
   7   0  -2    6.80    0.90
   7   0  -2    7.60    0.90
   7   0  -2    7.60    0.90
   7   0  -2    8.00    1.00
   7   0  -2    4.30    1.00
   6   0  -2   59.59    2.10
   6   0  -2   63.09    2.10
   6   0  -2   59.49    2.50
   6   0  -2   61.39    2.10
   6   0  -2   64.79    2.10
   5   0  -2   43.70    2.60
   5   0  -2   43.00    1.80
   5   0  -2   42.70    1.80
   5   0  -2   41.60    1.70
   5   0  -2   44.90    1.80
   4   0  -2  118.19    4.00
   3   0  -2  193.38    5.50
   2   0  -2 1474.05   35.60
   2   0  -2 1521.55   36.00
  -2   0   2 1391.06   36.10
   1   0  -2  699.43   17.60
   1   0  -2  738.63   17.70
  -1   0   2  718.53   17.60
  -1   0   2  708.73   17.70
   0   0  -2   40.70    1.30
   0   0   2   45.60    1.20
   0   0   2   47.40    1.40
  -1   0  -2  107.79    2.80
  -1   0  -2  108.29    3.00
   1   0   2  106.99    2.80
   1   0   2  108.29    3.00
  -2   0  -2    3.50    0.40
  -2   0  -2    2.80    0.50
   2   0   2    2.00    0.40
   2   0   2    2.40    0.80
  -3   0  -2 1280.67   31.00
   3   0   2 1233.58   31.10
  -4   0  -2    9.00    1.10
   4   0   2   10.60    1.20
   5   0   2  199.38    5.30
   5   0   2  195.68    5.30
   5   0   2  195.48    5.20
   5   0   2  205.58    6.40
   6   0   2   94.59    2.80
   6   0   2   92.89    2.80
   6   0   2   97.29    2.90
   6   0   2   90.19    5.40
   6   0   2   93.89    3.00
   7   0   2  118.19    3.40
   7   0   2  115.59    3.50
   7   0   2  116.89    3.30
   7   0   2  121.39    3.50
   8   0   2    5.80    0.70
   8   0   2    8.00    1.00
   8   0   2    6.50    0.80
   9   0   2    0.20    0.30
   9   0   2    0.80    0.30
   9   0   2    0.40    0.30
   9  -1  -2   -0.10    0.40
   9  -1  -2    0.10    0.40
   9  -1  -2    0.70    0.30
   7  -1  -2   12.20    1.00
   7  -1  -2   13.30    1.00
   7  -1  -2   11.20    0.90
   7  -1  -2   12.70    1.20
   7  -1  -2    7.90    1.80
   6  -1  -2   74.79    2.50
   6  -1  -2   79.19    2.70
   6  -1  -2   66.89    2.80
   6  -1  -2   75.99    2.40
   6  -1  -2   74.19    2.30
   5  -1  -2  208.98    6.10
   5  -1  -2  220.18    7.20
   5  -1  -2  225.98    5.90
   5  -1  -2  227.98    5.90
   5  -1  -2  228.38    5.90
   5  -1  -2  224.28    6.00
   4  -1  -2   30.10    1.80
   3  -1  -2  886.01   22.50
   2  -1  -2 1057.49   26.00
   2  -1  -2 1029.10   26.50
  -2   1   2 1105.99   26.10
   1  -1  -2   16.50    0.80
   1  -1  -2   17.40    0.70
  -1   1   2   16.80    0.90
  -1   1   2   16.40    0.80
   0  -1  -2   71.69    2.00
   0   1   2   65.19    2.00
   0   1   2   69.99    2.10
  -1  -1  -2  497.95   12.70
  -1  -1  -2  494.15   12.70
   1   1   2  507.25   12.70
   1   1   2  539.05   12.90
  -2  -1  -2  139.89    4.10
  -2  -1  -2  144.39    3.90
   2   1   2  147.99    4.10
   3   1   2   18.10    1.40
   3   1   2   19.10    1.10
   4   1   2  153.78    4.70
   5   1   2    2.70    0.70
   5   1   2    3.90    1.60
   6   1   2  169.58    4.40
   6   1   2  152.78    6.40
   6   1   2  163.88    4.60
   6   1   2  164.78    4.50
   6   1   2  162.18    4.40
   7   1   2  268.47    7.00
   7   1   2  271.17    7.10
   7   1   2  271.97    7.10
   7   1   2  267.17    7.00
   8   1   2  159.48    4.30
   8   1   2  159.48    4.40
   8   1   2  154.98    4.30
   8   1   2  159.08    4.30
   9   1   2   98.79    2.70
   9   1   2   92.79    2.60
   9   1   2   97.79    2.60
   9   1   2   93.79    2.70
   9  -2  -2   -0.10    0.40
   9  -2  -2    0.00    0.30
   9  -2  -2    0.00    0.20
   8  -2  -2   61.19    1.90
   8  -2  -2   61.69    2.00
   8  -2  -2   61.59    1.90
   8  -2  -2   57.29    1.90
   7  -2  -2  112.39    3.10
   7  -2  -2  109.39    3.20
   7  -2  -2  108.79    3.10
   7  -2  -2  102.79    3.50
   7  -2  -2  110.29    3.20
   6  -2  -2   47.40    1.70
   6  -2  -2   49.70    1.90
   6  -2  -2   48.20    2.20
   6  -2  -2   50.19    1.90
   6  -2  -2   47.70    1.70
   5  -2  -2  109.19    3.20
   5  -2  -2  108.19    3.10
   5  -2  -2  109.19    4.80
   5  -2  -2  106.69    3.10
   5  -2  -2  104.49    3.50
   5  -2  -2  107.29    3.30
   4  -2  -2  256.27    7.70
   3  -2  -2    0.90    0.50
   2  -2  -2   65.49    2.40
  -2   2   2   68.09    2.40
   1  -2  -2 1422.96   37.30
  -1   2   2 1610.04   37.40
   0  -2  -2  323.27    8.50
   0   2   2  335.07    8.50
   0   2   2  330.87    8.60
  -1  -2  -2  753.32   18.60
  -1  -2  -2  755.22   18.70
   1   2   2  734.33   18.70
   1   2   2  739.53   18.60
  -2  -2  -2 1466.35   36.10
   2   2   2 1465.15   36.10
  -3  -2  -2   78.39    2.60
   3   2   2   83.09    2.70
  -4  -2  -2   95.89    3.00
   4   2   2   93.59    3.30
   5   2   2   93.89    3.70
   5   2   2   90.39    2.70
   6   2   2   49.60    1.70
   6   2   2   44.60    3.90
   6   2   2   51.19    1.90
   6   2   2   48.20    1.90
   6   2   2   48.70    1.90
  -7  -2  -2    0.10    1.00
   7   2   2    0.30    0.60
   7   2   2    1.40    0.60
   8   2   2    6.40    0.80
   8   2   2    6.10    0.90
   8   2   2    4.90    0.70
   8   2   2    4.50    0.90
   9   2   2   38.00    1.40
   9   2   2   37.70    1.40
   9   2   2   37.90    1.30
   9   2   2   39.40    1.30
   8  -3  -2   10.90    0.70
   8  -3  -2   10.20    0.70
   8  -3  -2    9.30    0.90
   7  -3  -2    1.20    0.50
   7  -3  -2    1.90    1.80
   7  -3  -2    1.30    0.40
   7  -3  -2    0.60    0.50
   7  -3  -2    0.60    0.50
   6  -3  -2    5.30    0.80
   6  -3  -2    5.60    1.00
   6  -3  -2    5.60    1.00
   6  -3  -2    5.50    1.60
   6  -3  -2    6.20    0.90
   5  -3  -2   18.60    1.40
   5  -3  -2   18.50    1.30
   5  -3  -2   17.30    1.10
   5  -3  -2   18.70    1.80
   5  -3  -2   19.20    1.10
   4  -3  -2  130.69    4.10
   4  -3  -2  141.09    3.90
   4  -3  -2  137.59    3.80
   4  -3  -2  140.79    4.00
   3  -3  -2  526.85   13.50
   2  -3  -2   14.70    1.10
   1  -3  -2   55.49    2.10
  -1   3   2   57.19    2.20
   0  -3  -2    6.90    0.80
   0   3   2    5.50    0.70
  -1  -3  -2  469.85   12.00
   1   3   2  456.45   12.00
  -2  -3  -2 1385.16   33.60
   2   3   2 1314.57   33.60
  -3  -3  -2  206.98    5.90
   3   3   2  209.08    6.30
  -4  -3  -2  175.28    5.20
   4   3   2  176.78    5.50
  -5  -3  -2  148.59    4.40
   5   3   2  156.88    4.30
   5   3   2  154.38    4.20
   5   3   2  160.08    5.50
  -6  -3  -2   35.00    1.90
   6   3   2   36.40    1.50
   6   3   2   39.70    1.60
   6   3   2   35.80    1.90
  -7  -3  -2   83.99    2.80
   7   3   2   87.79    2.70
   7   3   2   84.79    2.70
   7   3   2   92.59    2.90
   7   3   2   82.59    2.70
   8   3   2  204.28    5.40
   8   3   2  202.38    5.30
   9   3   2   92.09    2.50
   9   3   2   89.49    2.60
   8  -4  -2   21.80    0.90
   8  -4  -2   24.30    0.90
   8  -4  -2   22.80    1.10
   7  -4  -2   45.40    1.50
   7  -4  -2   46.30    1.70
   7  -4  -2   46.80    1.60
   6  -4  -2  109.99    3.30
   6  -4  -2  113.39    3.20
   6  -4  -2  109.79    3.30
   6  -4  -2  110.69    3.20
   6  -4  -2  112.69    3.40
   5  -4  -2  416.66   10.60
   5  -4  -2  414.96   10.80
   5  -4  -2  429.06   10.60
   5  -4  -2  418.06   10.80
   4  -4  -2    6.00    1.10
   4  -4  -2    3.90    1.20
   4  -4  -2    6.60    1.50
   4  -4  -2    6.50    1.00
   3  -4  -2    0.90    0.70
   3  -4  -2    1.00    0.90
   3  -4  -2    1.60    0.80
   3  -4  -2    2.40    1.10
   2  -4  -2  173.88    5.30
  -2   4   2  166.98    5.50
   1  -4  -2  106.19    3.70
  -1   4   2  109.29    3.80
   0  -4  -2  109.59    3.70
   0   4   2  114.39    3.70
  -1  -4  -2  506.55   13.50
   1   4   2  518.85   13.50
  -2  -4  -2   32.00    1.70
   2   4   2   31.60    1.70
  -3  -4  -2  265.87    7.20
   3   4   2  227.18    7.20
  -4  -4  -2    6.60    1.90
  -4  -4  -2    8.50    1.20
   4   4   2    4.50    1.40
  -5  -4  -2   35.90    1.70
   5   4   2   36.10    3.00
   5   4   2   37.50    1.60
   5   4   2   35.90    1.60
  -6  -4  -2   12.00    1.20
   6   4   2   10.80    1.00
   6   4   2    9.90    1.00
  -7  -4  -2  196.98    5.30
   7   4   2  189.88    5.20
   7   4   2  191.68    5.10
  -8  -4  -2   83.59    2.70
   8   4   2   85.59    2.40
   8   4   2   81.29    2.50
   9   4   2    0.60    0.40
   9   4   2    0.20    0.40
   7  -5  -2   29.80    1.20
   7  -5  -2   29.90    1.10
   7  -5  -2   30.20    1.10
   6  -5  -2    2.70    0.80
   6  -5  -2    4.60    1.00
   6  -5  -2    6.00    0.90
   6  -5  -2    8.30    1.40
   5  -5  -2   80.19    2.70
   5  -5  -2   81.59    2.70
   5  -5  -2   81.39    2.50
   5  -5  -2   82.69    2.50
   4  -5  -2  170.48    4.80
   4  -5  -2  173.28    4.90
   4  -5  -2  180.08    4.90
   4  -5  -2  173.18    4.90
   4  -5  -2  172.68    4.70
   3  -5  -2   92.29    2.90
   3  -5  -2   93.99    3.00
   3  -5  -2   94.29    3.00
   3  -5  -2   93.69    3.00
  -3   5   2   84.79    5.00
   2  -5  -2   48.30    3.30
   2  -5  -2   48.70    2.00
   2  -5  -2   48.50    2.10
   2  -5  -2   53.39    2.00
   2  -5  -2   45.00    2.00
   2  -5  -2   49.60    2.10
  -2   5   2   49.60    3.20
   1  -5  -2  101.49    3.20
   1  -5  -2  105.69    3.30
   1  -5  -2  102.39    3.20
   1  -5  -2  106.49    4.10
  -1   5   2  109.59    4.20
   0  -5  -2   97.89    3.80
   0   5   2   96.79    3.80
  -1  -5  -2   81.39    3.40
   1   5   2   77.59    3.30
  -2  -5  -2   74.69    3.30
   2   5   2   73.99    3.30
  -3  -5  -2  201.78    5.70
  -3  -5  -2  199.68    5.60
  -3  -5  -2  211.28    6.70
  -3  -5  -2  222.48    6.00
   3   5   2  215.58    6.80
  -4  -5  -2  137.09    3.90
  -4  -5  -2  134.69    5.40
  -4  -5  -2  132.49    4.00
  -4  -5  -2  133.69    3.90
   4   5   2  132.59    3.90
   4   5   2  140.29    5.30
   5   5   2  356.06    9.90
   5   5   2  429.36   10.40
  -6  -5  -2   38.30    1.70
   6   5   2   39.60    1.60
   6   5   2   39.10    1.60
  -7  -5  -2   10.70    1.10
   7   5   2    9.50    0.90
   7   5   2   12.10    1.00
  -8  -5  -2    3.80    0.90
   8   5   2    5.60    0.80
   9   5   2   27.10    1.40
   6  -6  -2    1.20    0.50
   6  -6  -2    0.00    0.40
   5  -6  -2   18.40    1.20
   5  -6  -2   17.20    1.30
   5  -6  -2   16.60    1.10
   4  -6  -2   84.59    2.70
   4  -6  -2   77.79    2.60
   4  -6  -2   83.99    2.70
   4  -6  -2   81.99    2.60
   3  -6  -2   34.50    1.60
   3  -6  -2   32.90    1.60
   3  -6  -2   33.70    1.70
   3  -6  -2   34.50    1.70
   2  -6  -2  126.79    3.80
   2  -6  -2  127.49    3.80
   2  -6  -2  127.29    3.70
   2  -6  -2  125.49    3.70
   2  -6  -2  124.59    3.70
   1  -6  -2  957.50   26.60
   1  -6  -2 1025.30   24.90
   1  -6  -2  992.50   24.90
   1  -6  -2 1009.40   25.00
   1  -6  -2 1013.50   25.00
   1  -6  -2 1039.20   25.00
  -1   6   2 1009.70   26.90
   0  -6  -2  878.41   21.60
   0  -6  -2  858.51   21.60
   0  -6  -2  834.02   21.60
   0  -6  -2  889.61   21.60
   0  -6  -2  901.81   21.60
   0  -6  -2  852.11   23.10
   0   6   2  863.21   23.20
  -1  -6  -2  157.78    4.40
  -1  -6  -2  157.18    4.40
  -1  -6  -2  151.98    4.50
  -1  -6  -2  157.68    4.40
  -1  -6  -2  159.38    5.90
  -1  -6  -2  159.08    4.40
   1   6   2  157.88    6.00
  -2  -6  -2  200.98    5.40
  -2  -6  -2  198.18    5.40
  -2  -6  -2  193.38    5.40
  -2  -6  -2  199.88    7.00
  -2  -6  -2  202.28    5.40
  -2  -6  -2  197.98    5.40
   2   6   2  197.98    7.00
  -3  -6  -2   96.89    2.90
  -3  -6  -2   93.29    2.90
  -3  -6  -2   91.79    4.90
  -3  -6  -2   94.19    2.90
  -3  -6  -2   96.19    3.00
   3   6   2   85.49    5.10
  -4  -6  -2   33.60    1.50
  -4  -6  -2   33.30    1.80
  -5  -6  -2    0.00    0.70
   5   6   2    0.70    1.00
   5   6   2    0.80    0.50
  -6  -6  -2    9.30    0.90
   6   6   2    8.20    1.30
   6   6   2    9.40    0.80
  -7  -6  -2   24.10    1.20
   7   6   2   24.00    1.10
  -8  -6  -2   29.40    1.20
   8   6   2   29.20    1.20
   5  -7  -2    8.70    1.10
   5  -7  -2    9.50    0.90
   5  -7  -2    7.60    0.90
   4  -7  -2    5.30    0.90
   4  -7  -2    3.40    0.90
   4  -7  -2    4.60    0.90
   4  -7  -2    6.30    1.00
   3  -7  -2   87.49    2.70
   3  -7  -2   84.09    2.60
   3  -7  -2   90.99    2.70
   3  -7  -2   85.39    2.70
   2  -7  -2   27.70    1.60
   2  -7  -2   29.10    1.50
   2  -7  -2   29.00    1.40
   2  -7  -2   28.30    1.40
   2  -7  -2   26.80    1.30
   1  -7  -2   14.70    1.10
   1  -7  -2   15.90    1.10
   1  -7  -2   15.20    1.10
   1  -7  -2   14.90    1.20
   0  -7  -2  147.89    4.20
   0  -7  -2  146.19    4.10
   0  -7  -2  142.29    4.20
   0  -7  -2  148.99    4.20
   0  -7  -2  146.29    4.20
  -1  -7  -2  607.24   15.30
  -1  -7  -2  610.44   15.30
  -1  -7  -2  592.94   15.30
  -1  -7  -2  613.04   15.30
  -1  -7  -2  614.04   15.30
  -2  -7  -2    3.00    0.80
  -2  -7  -2    3.30    0.70
  -2  -7  -2    3.10    0.80
  -2  -7  -2    2.60    0.80
  -2  -7  -2    2.80    0.70
  -3  -7  -2   24.50    1.20
  -3  -7  -2   27.30    1.40
  -3  -7  -2   23.20    1.30
  -3  -7  -2   24.10    1.30
  -4  -7  -2   39.40    1.60
  -4  -7  -2   37.90    1.50
  -4  -7  -2   37.00    1.60
  -5  -7  -2   59.69    2.10
  -5  -7  -2   61.79    2.10
   5   7   2   61.89    2.10
  -6  -7  -2    1.00    0.70
  -7  -7  -2   12.20    1.10
   7   7   2   11.50    0.90
  -8  -7  -2   40.20    1.30
   8   7   2   40.70    1.30
   4  -8  -2   11.10    0.90
   3  -8  -2   17.70    0.90
   3  -8  -2   15.50    1.00
   3  -8  -2   16.70    1.00
   2  -8  -2    3.60    0.80
   2  -8  -2    2.70    0.70
   2  -8  -2    3.10    0.80
   2  -8  -2    3.20    0.70
   1  -8  -2    0.40    0.40
   1  -8  -2    0.40    0.40
   1  -8  -2    0.60    0.40
   1  -8  -2    1.00    0.40
   0  -8  -2  481.25   12.10
   0  -8  -2  475.35   12.10
   0  -8  -2  462.75   12.00
   0  -8  -2  480.25   12.10
   0  -8  -2  476.65   12.10
  -1  -8  -2  431.76   11.00
  -1  -8  -2  429.26   11.00
  -1  -8  -2  429.36   11.00
  -1  -8  -2  432.36   11.00
  -1  -8  -2  430.16   11.00
  -2  -8  -2   86.29    2.60
  -2  -8  -2   88.99    2.80
  -2  -8  -2   86.39    2.70
  -2  -8  -2   87.59    2.70
  -3  -8  -2  221.78    6.00
  -3  -8  -2  221.68    5.90
  -3  -8  -2  225.98    5.90
  -3  -8  -2  222.78    5.90
  -4  -8  -2   88.99    3.00
  -4  -8  -2   88.09    2.70
  -5  -8  -2   21.00    1.20
  -5  -8  -2   20.60    1.00
   5   8   2   21.20    1.00
  -6  -8  -2   11.20    0.70
   6   8   2   10.30    0.70
  -7  -8  -2   31.70    1.10
   7   8   2   32.30    1.30
   3  -9  -2   45.50    1.50
   3  -9  -2   45.60    1.40
   2  -9  -2   12.80    0.90
   2  -9  -2   13.00    0.90
   2  -9  -2   13.20    0.70
   2  -9  -2   12.80    0.70
   1  -9  -2  104.09    3.00
   1  -9  -2  108.19    2.90
   1  -9  -2  103.89    3.00
   1  -9  -2  106.59    2.90
   0  -9  -2    5.60    0.60
   0  -9  -2    4.50    0.60
   0  -9  -2    4.50    0.60
  -1  -9  -2   29.50    1.20
  -1  -9  -2   31.00    1.20
  -1  -9  -2   30.10    1.30
  -1  -9  -2   31.70    1.20
  -2  -9  -2    2.70    0.70
  -2  -9  -2    1.30    0.40
  -2  -9  -2    2.40    0.50
  -2  -9  -2    1.70    0.60
  -3  -9  -2   12.10    0.70
  -3  -9  -2   12.50    0.80
  -3  -9  -2   12.00    0.80
  -3  -9  -2   12.50    0.80
  -4  -9  -2    0.40    0.30
  -4  -9  -2    0.60    0.40
   4   9   2    1.60    0.50
  -5  -9  -2  143.19    3.80
   5   9   2  141.99    3.70
   0 -10  -2   42.20    1.30
  -1 -10  -2   22.00    0.80
   1  10   2   20.00    0.90
  -2 -10  -2   25.30    0.90
  -2 -10  -2   22.80    1.00
   2  10   2   26.40    1.00
  -3 -10  -2   33.00    1.20
  -3 -10  -2   35.40    1.10
   3  10   2   33.70    1.10
   4   9  -3    3.80    0.60
  -3  -9   3    8.80    0.60
  -3  -9   3   10.00    0.70
  -2  -9   3   18.50    0.80
  -2  -9   3   18.70    0.80
  -2  -9   3   19.40    0.90
  -1  -9   3  106.19    3.00
  -1  -9   3  107.19    3.00
  -1  -9   3  106.69    3.00
   0  -9   3  112.09    3.00
   0  -9   3  111.19    3.00
   0  -9   3  107.49    3.10
   1  -9   3   34.30    1.30
   1  -9   3   34.30    1.30
   6   8  -3    0.20    0.30
  -6  -8   3   -0.40    0.40
   5   8  -3    5.80    1.00
  -5  -8   3    4.50    0.60
  -4  -8   3   85.49    2.60
  -4  -8   3   95.89    2.90
  -4  -8   3   90.49    2.60
  -3  -8   3   64.79    2.00
  -3  -8   3   67.39    2.10
  -3  -8   3   68.89    2.10
  -2  -8   3   62.89    2.20
  -2  -8   3   65.69    2.20
  -1  -8   3    0.00    0.40
  -1  -8   3    0.50    0.40
   0  -8   3   16.10    1.00
   0  -8   3   15.20    0.90
   0  -8   3   15.20    1.00
   0  -8   3   16.00    0.90
   1  -8   3   11.40    0.80
   1  -8   3   11.10    0.80
   1  -8   3   10.50    1.00
   1  -8   3   12.20    0.90
   2  -8   3   24.60    1.10
   2  -8   3   26.40    1.10
   2  -8   3   26.30    1.30
   3  -8   3   16.10    1.10
   7   7  -3    4.10    0.90
   7   7  -3    4.50    0.80
   6   7  -3    0.10    0.50
   6   7  -3    0.60    0.40
  -6  -7   3    0.30    0.40
   5   7  -3   85.49    2.60
  -5  -7   3   84.99    2.60
   4   7  -3   26.10    1.50
  -4  -7   3   25.20    1.30
  -4  -7   3   25.70    1.20
  -4  -7   3   25.30    1.20
  -3  -7   3   18.90    1.10
  -3  -7   3   19.30    1.10
  -3  -7   3   19.30    1.10
  -2  -7   3    1.40    0.60
  -2  -7   3    2.10    0.50
  -2  -7   3    2.30    0.70
  -1  -7   3   42.60    1.70
  -1  -7   3   43.40    1.60
  -1  -7   3   42.00    1.60
  -1  -7   3   42.60    1.70
   0  -7   3  121.19    3.60
   0  -7   3  120.69    3.50
   0  -7   3  124.59    3.50
   0  -7   3  122.39    3.60
   1  -7   3   78.69    2.50
   1  -7   3   76.89    2.50
   1  -7   3   73.59    2.40
   1  -7   3   77.19    2.40
   2  -7   3  218.48    5.80
   2  -7   3  221.48    5.90
   2  -7   3  215.68    5.80
   3  -7   3   20.50    1.40
   3  -7   3   20.60    1.20
   3  -7   3   20.60    1.10
   8   6  -3    5.10    0.70
   7   6  -3   15.00    0.90
   7   6  -3   13.40    0.90
   6   6  -3   16.70    1.10
   6   6  -3   19.60    1.30
  -6  -6   3   22.10    1.30
   5   6  -3   29.60    1.40
  -5  -6   3   30.20    1.40
   4   6  -3   65.09    2.30
  -4  -6   3   65.59    2.30
  -4  -6   3   63.29    2.30
  -4  -6   3   69.19    2.30
   3   6  -3   42.30    2.10
  -3  -6   3   50.09    1.90
  -3  -6   3   50.49    1.80
  -3  -6   3   50.29    1.80
  -3  -6   3   49.60    1.80
  -2  -6   3  163.48    4.60
  -2  -6   3  165.38    4.70
  -2  -6   3  165.38    4.60
  -2  -6   3  164.78    4.60
  -1  -6   3   14.30    1.40
  -1  -6   3   17.10    1.60
   0  -6   3    3.50    0.80
   0  -6   3    3.90    0.80
   0  -6   3    2.70    0.60
   1  -6   3   12.00    1.00
   1  -6   3   11.10    0.90
   1  -6   3    9.90    1.20
   1  -6   3   12.00    1.10
   2  -6   3  354.76    9.30
   2  -6   3  351.76    9.30
   2  -6   3  362.56    9.20
   2  -6   3  363.76    9.30
   3  -6   3  129.59    3.80
   3  -6   3  133.59    3.80
   3  -6   3  131.79    3.80
   8   5  -3   14.50    0.80
   8   5  -3   11.90    1.00
   7   5  -3   22.30    1.10
   7   5  -3   21.80    1.20
   6   5  -3   82.29    2.60
   6   5  -3   82.19    2.60
  -6  -5   3   83.89    2.70
   5   5  -3   81.19    2.60
  -5  -5   3   81.59    2.70
   4   5  -3  235.48    6.40
  -4  -5   3  243.88    6.50
  -4  -5   3  245.18    6.50
   3   5  -3  274.67    7.70
   3   5  -3  289.77    9.40
   3   5  -3  293.87    9.20
  -3  -5   3  299.77    7.70
  -3  -5   3  291.07    7.60
  -3  -5   3  302.07    7.70
  -3  -5   3  300.67    7.70
   2   5  -3   16.40    2.50
  -2  -5   3   13.20    1.00
  -2  -5   3   13.00    1.10
  -2  -5   3   13.80    1.10
  -2  -5   3   12.90    1.20
   1   5  -3   31.20    2.50
  -1  -5   3   29.90    1.40
  -1  -5   3   32.40    1.40
  -1  -5   3   30.40    1.50
  -1  -5   3   30.30    1.50
   0  -5   3  243.58    6.40
   0  -5   3  234.28    6.40
   0  -5   3  241.18    6.40
   0  -5   3  241.58    6.30
  -1   5  -3  195.38    7.00
   1  -5   3  190.08    5.30
   1  -5   3  193.38    5.20
   1  -5   3  190.88    5.30
   1  -5   3  190.88    5.20
  -2   5  -3    1.60    2.40
   2  -5   3    4.80    1.20
   2  -5   3    3.60    1.00
   2  -5   3    3.50    1.10
   3  -5   3    0.20    0.80
   3  -5   3    0.10    0.80
   3  -5   3   -0.10    0.70
   4  -5   3    8.90    1.60
   4  -5   3   12.90    1.90
   6  -5   3   22.10    1.40
   9   4  -3   17.60    0.80
   8   4  -3  154.68    4.20
   8   4  -3  154.68    4.10
  -8  -4   3  153.78    4.10
   7   4  -3    4.10    0.80
   7   4  -3    4.20    1.00
  -7  -4   3    5.20    0.90
   6   4  -3    0.10    0.60
   6   4  -3    1.10    0.50
   5   4  -3   62.89    2.20
  -5  -4   3   63.99    2.40
   4   4  -3  322.37    8.40
   4   4  -3  329.47    9.70
  -4  -4   3  327.57    8.50
  -4  -4   3  322.87    8.50
   3   4  -3  207.78    6.40
   3   4  -3  208.58    6.50
  -3  -4   3  200.68    5.50
   2   4  -3  738.23   19.00
   1   4  -3    7.40    1.10
   0   4  -3    2.70    1.10
  -1   4  -3  140.59    4.30
  -1   4  -3  128.89    4.70
  -2   4  -3   24.60    2.40
   2  -4   3   20.30    1.50
   2  -4   3   21.80    1.40
  -3   4  -3   69.09    4.00
   3  -4   3   67.59    2.50
   3  -4   3   73.29    2.50
   3  -4   3   70.29    2.40
   4  -4   3   34.80    1.70
   4  -4   3   36.70    1.80
   4  -4   3   38.90    2.10
   5  -4   3  602.14   14.80
   5  -4   3  578.64   14.70
   6  -4   3    4.20    0.80
   6  -4   3    3.00    0.90
   6  -4   3    4.10    1.20
   7  -4   3    1.50    0.50
   7  -4   3    2.00    0.70
   7  -4   3    3.70    0.70
   9   3  -3    0.80    0.40
  -9  -3   3    0.20    0.40
   8   3  -3   30.80    1.50
   8   3  -3   32.10    1.30
   7   3  -3   60.69    2.30
   7   3  -3   66.79    2.20
   6   3  -3    2.80    0.70
   6   3  -3    3.90    1.10
   5   3  -3   35.20    1.70
   5   3  -3   37.50    3.30
   5   3  -3   34.00    1.60
   4   3  -3  678.63   17.90
   3   3  -3  110.59    3.70
   3   3  -3  111.29    3.70
   2   3  -3  403.06   10.60
   1   3  -3  207.48    5.70
   0   3  -3   50.99    2.40
  -1   3  -3 1242.78   31.80
  -1   3  -3 1319.17   32.20
  -2   3  -3   10.90    1.20
  -2   3  -3   12.70    1.50
  -3   3  -3    5.30    1.60
  -3   3  -3    4.80    1.70
   4  -3   3    3.50    0.60
   4  -3   3    0.80    1.10
   4  -3   3    2.50    0.60
   5  -3   3 1070.99   26.60
   5  -3   3 1087.89   26.70
   5  -3   3 1084.59   26.70
   6  -3   3    9.40    0.90
   6  -3   3   12.10    1.10
   6  -3   3   10.50    0.90
   7  -3   3  166.68    4.40
   7  -3   3  163.48    4.40
   7  -3   3  163.98    4.40
   8  -3   3  195.08    5.30
   8  -3   3  204.28    5.30
   8  -3   3  222.68    5.50
   9   2  -3    7.70    0.70
   8   2  -3  110.19    3.30
   8   2  -3  116.19    3.20
   8   2  -3  109.19    3.60
   7   2  -3   14.40    1.20
   7   2  -3   15.00    1.40
   7   2  -3   15.20    1.40
   7   2  -3   12.00    1.20
   6   2  -3 1344.87   33.20
   5   2  -3   69.99    2.30
   5   2  -3   70.39    3.60
   5   2  -3   70.69    2.40
   5   2  -3   69.69    2.50
   4   2  -3  123.39    4.20
   3   2  -3  216.88    6.20
   3   2  -3  218.28    5.90
   2   2  -3  438.66   11.10
   2   2  -3  427.46   11.10
   1   2  -3   38.40    1.40
   1   2  -3   36.00    1.60
  -1  -2   3   40.70    1.60
   0   2  -3   12.10    0.60
   0   2  -3   11.10    0.90
  -1   2  -3  125.19    3.90
  -1   2  -3  130.19    3.50
  -1   2  -3  129.69    3.40
  -2   2  -3    7.70    0.90
  -2   2  -3    7.40    1.50
  -3   2  -3  238.38    6.80
  -4   2  -3   14.70    2.30
   4  -2   3    9.80    1.10
   4  -2   3   13.30    1.20
   5  -2   3   11.60    1.20
   5  -2   3   11.20    1.00
   5  -2   3   14.20    2.10
   5  -2   3   11.40    0.90
   6  -2   3   84.89    2.60
   6  -2   3   82.39    2.60
   6  -2   3   84.49    2.50
   7  -2   3    0.20    0.40
   7  -2   3    0.10    0.40
   7  -2   3    2.20    0.60
   8  -2   3   43.10    1.40
   8  -2   3   42.40    1.40
   8  -2   3   42.40    1.40
   9   1  -3   13.20    1.00
   9   1  -3   14.10    1.00
   9   1  -3    9.00    1.50
   8   1  -3    6.00    0.80
   8   1  -3    7.80    0.90
   8   1  -3    8.20    0.90
   7   1  -3   51.49    1.90
   7   1  -3   52.49    1.80
   7   1  -3   51.69    2.00
   7   1  -3   50.49    1.80
   7   1  -3   54.09    1.90
   6   1  -3  787.02   19.60
   6   1  -3  779.22   19.50
   6   1  -3  782.62   19.60
   6   1  -3  816.42   19.60
   6   1  -3  772.22   19.50
   5   1  -3  101.19    3.00
   5   1  -3   98.09    3.20
   5   1  -3   97.49    4.10
   5   1  -3  102.69    3.10
   4   1  -3   37.40    2.00
   3   1  -3  235.18    6.10
   3   1  -3  237.88    6.20
   3   1  -3  244.58    6.80
   2   1  -3  187.78    5.20
   2   1  -3  191.18    5.20
   2   1  -3  192.88    5.10
   1   1  -3  367.16    9.50
   1   1  -3  373.26    9.30
  -1  -1   3  372.06    9.40
   0   1  -3  109.19    3.20
  -1   1  -3 2467.35   61.29
  -2   1  -3  186.48    5.20
  -2   1  -3  185.18    5.00
   2  -1   3  189.38    4.90
  -3   1  -3   69.89    2.50
   3  -1   3   67.39    2.40
  -4   1  -3   93.79    3.30
   4  -1   3   95.89    3.50
   5  -1   3   32.90    1.40
   5  -1   3   30.50    2.50
   5  -1   3   32.00    1.50
   5  -1   3   29.20    3.50
   5  -1   3   31.10    1.30
   6  -1   3   12.60    1.00
   6  -1   3   14.70    0.90
   6  -1   3   13.80    1.00
   7  -1   3  112.49    3.20
   7  -1   3  114.39    3.20
   7  -1   3  109.19    3.20
   8  -1   3  102.49    2.90
   8  -1   3  101.69    2.90
   8  -1   3  101.19    2.90
   9  -1   3   36.30    1.20
   9  -1   3   34.70    1.20
   9  -1   3   36.90    1.20
   9   0  -3    5.80    0.60
   9   0  -3    5.30    0.70
   9   0  -3    6.20    0.70
   8   0  -3  134.79    3.90
   8   0  -3  143.49    3.70
   8   0  -3  134.19    3.90
   8   0  -3  131.19    3.90
   7   0  -3   73.39    2.50
   7   0  -3   70.49    2.30
   7   0  -3   72.59    2.30
   7   0  -3   73.29    2.30
   7   0  -3   70.39    2.20
   6   0  -3  224.38    6.20
   6   0  -3  228.98    6.00
   6   0  -3  235.68    6.20
   6   0  -3  222.08    6.20
   6   0  -3  233.38    6.00
   5   0  -3  173.88    4.70
   5   0  -3  168.18    4.70
   5   0  -3  167.48    4.60
   5   0  -3  177.58    6.00
   5   0  -3  161.38    4.60
   5   0  -3  172.68    4.80
   4   0  -3  266.27    7.70
   3   0  -3  200.98    5.80
   2   0  -3  584.84   14.50
   2   0  -3  582.24   14.70
   1   0  -3   47.70    1.50
   1   0  -3   48.80    1.60
  -1   0   3   47.90    1.70
  -1   0   3   48.70    1.60
   0   0  -3  709.53   17.90
   0   0   3  730.43   18.00
  -1   0  -3  987.10   24.50
   1   0   3  991.70   24.60
  -2   0  -3    1.80    0.70
   2   0   3    2.30    0.50
  -3   0  -3  158.18    4.50
   3   0   3  153.18    4.40
  -4   0  -3   34.80    1.80
   4   0   3   33.50    1.80
   5   0   3 1159.48   28.40
   5   0   3 1184.88   29.40
   5   0   3 1142.09   28.30
   5   0   3 1121.09   28.30
   5   0   3 1159.18   29.50
   6   0   3  212.28    5.80
   6   0   3  205.38    5.50
   6   0   3  210.38    5.50
   6   0   3  210.68    5.60
   7   0   3   94.49    2.80
   7   0   3   91.99    3.00
   7   0   3   95.29    2.80
   7   0   3   96.79    2.90
   8   0   3   12.40    0.80
   8   0   3   12.10    0.90
   8   0   3   12.10    1.40
   8   0   3   12.60    0.80
   9   0   3    7.90    0.60
   9   0   3    9.60    0.70
   9   0   3    7.60    0.60
   9  -1  -3    9.60    0.60
   9  -1  -3   11.40    0.70
   9  -1  -3   10.60    0.60
   8  -1  -3   38.60    1.40
   8  -1  -3   38.20    1.50
   8  -1  -3   37.00    1.90
   8  -1  -3   38.30    1.40
   8  -1  -3   38.00    1.40
   7  -1  -3   11.10    1.00
   7  -1  -3   10.60    0.90
   7  -1  -3   12.60    0.90
   7  -1  -3    8.90    1.30
   7  -1  -3   10.80    0.90
   6  -1  -3    2.20    1.10
   6  -1  -3    2.40    0.60
   6  -1  -3    2.40    0.60
   6  -1  -3    3.50    0.90
   6  -1  -3    1.60    0.50
   5  -1  -3   51.39    1.90
   5  -1  -3   47.40    3.20
   5  -1  -3   46.30    2.10
   5  -1  -3   52.99    1.90
   5  -1  -3   50.39    1.80
   4  -1  -3  112.79    4.00
   2  -1  -3    7.10    0.60
   2  -1  -3    7.00    0.70
  -2   1   3    6.80    0.90
   1  -1  -3    8.90    0.60
  -1   1   3    8.00    0.90
  -1   1   3    7.90    0.80
   0   1   3 6712.43  154.78
   0   1   3 5941.21  154.68
   0   1   3 6280.07  155.58
  -1  -1  -3 7586.54  189.48
  -1  -1  -3 8068.89  188.28
   1   1   3 7681.33  188.38
   1   1   3 7434.16  188.78
  -2  -1  -3  407.46   10.60
  -2  -1  -3  418.56   10.60
  -3  -1  -3   71.29    2.40
   3   1   3   70.49    2.40
  -4  -1  -3   78.99    2.80
   4   1   3   83.09    3.00
   5   1   3  904.71   23.10
   5   1   3  886.91   21.90
   5   1   3  856.71   21.90
   5   1   3  906.11   21.90
   6   1   3   12.40    4.30
   6   1   3   20.50    1.10
   6   1   3   18.90    1.20
   6   1   3   20.50    1.10
   6   1   3   17.10    1.60
   7   1   3   15.30    1.30
   7   1   3   13.60    1.10
   7   1   3   14.50    1.00
   7   1   3   14.00    1.00
   8   1   3    3.60    0.60
   8   1   3    4.10    1.10
   8   1   3    5.80    0.80
   8   1   3    4.20    0.70
   9   1   3   35.10    1.20
   9   1   3   37.80    1.20
   9   1   3   35.90    1.30
   9  -2  -3   13.80    0.60
   9  -2  -3   14.70    0.80
   9  -2  -3   15.20    0.70
   8  -2  -3   75.79    2.30
   8  -2  -3   73.59    2.30
   8  -2  -3   76.59    2.20
   7  -2  -3    1.60    0.50
   7  -2  -3    1.70    0.50
   7  -2  -3    1.70    0.80
   7  -2  -3    3.30    0.90
   7  -2  -3    2.90    0.70
   6  -2  -3  280.57    7.20
   6  -2  -3  283.97    7.30
   6  -2  -3  276.37    7.40
   6  -2  -3  274.57    7.20
   6  -2  -3  277.97    7.40
   5  -2  -3  106.79    3.10
   5  -2  -3  106.09    3.40
   5  -2  -3  108.99    3.20
   5  -2  -3  103.49    4.90
   5  -2  -3  106.29    3.10
   4  -2  -3    1.30    0.70
   4  -2  -3    0.70    1.00
   4  -2  -3    0.80    1.10
   3  -2  -3  644.44   16.30
   3  -2  -3  665.43   17.20
   2  -2  -3  105.99    3.20
   1  -2  -3  826.32   20.60
   0  -2  -3 1394.76   35.20
   0   2   3 1463.35   35.20
  -1  -2  -3  265.17    7.00
   1   2   3  261.87    6.90
  -2  -2  -3  271.87    7.30
   2   2   3  277.77    7.30
  -3  -2  -3   37.20    1.70
   3   2   3   36.20    1.60
  -4  -2  -3  105.89    3.50
   4   2   3  106.09    3.70
   5   2   3   15.00    1.50
   5   2   3   16.30    1.90
   5   2   3   14.70    1.10
   6   2   3  236.88    6.20
   6   2   3  233.18    6.10
   6   2   3  242.88    6.10
   6   2   3  214.28    8.80
   6   2   3  240.08    6.30
  -7  -2  -3  359.06    9.60
   7   2   3  385.46    9.70
   7   2   3  368.16    9.40
   7   2   3  369.56    9.50
   7   2   3  371.16    9.50
   8   2   3   25.80    1.20
   8   2   3   23.10    1.10
   8   2   3   25.70    1.20
   9   2   3    2.80    0.80
   9   2   3    2.80    0.90
   9   2   3    2.40    0.70
   8  -3  -3   51.09    1.60
   8  -3  -3   50.39    2.00
   7  -3  -3  117.49    3.30
   7  -3  -3  128.39    3.70
   7  -3  -3  115.19    3.30
   7  -3  -3  117.39    3.50
   7  -3  -3  115.29    3.30
   6  -3  -3    5.90    1.10
   6  -3  -3    5.50    0.80
   6  -3  -3    6.00    1.00
   6  -3  -3    6.20    1.40
   6  -3  -3    5.60    0.90
   5  -3  -3   92.19    3.10
   5  -3  -3   93.19    2.90
   4  -3  -3   19.60    1.50
   4  -3  -3   18.30    1.10
   4  -3  -3   18.30    1.40
   4  -3  -3   16.00    1.20
   3  -3  -3   32.70    1.90
   2  -3  -3   63.09    2.40
   1  -3  -3  166.38    4.80
  -1   3   3  163.08    4.90
   0  -3  -3   79.29    2.80
   0   3   3   88.19    2.80
  -1  -3  -3 1129.29   27.80
   1   3   3 1094.29   27.80
  -2  -3  -3   33.40    2.00
   2   3   3   31.40    1.50
  -3  -3  -3  114.19    3.80
   3   3   3  121.39    3.90
  -4  -3  -3  157.78    5.00
   4   3   3  155.78    5.10
   5   3   3    3.70    1.10
   5   3   3    1.80    0.60
   5   3   3    1.70    1.50
  -6  -3  -3   48.90    2.00
   6   3   3   51.69    2.00
   6   3   3   47.20    2.20
   6   3   3   46.40    2.40
   6   3   3   49.90    2.20
  -7  -3  -3   66.69    2.30
   7   3   3   65.39    2.10
   7   3   3   63.19    2.30
   7   3   3   66.49    2.30
   7   3   3   64.59    2.20
  -8  -3  -3  201.08    5.40
   8   3   3  200.58    5.30
   8   3   3  197.68    5.20
   8   3   3  197.28    5.70
   8   3   3  203.78    5.30
   9   3   3    7.00    0.60
   9   3   3    5.20    0.80
   8  -4  -3   39.80    1.30
   8  -4  -3   42.10    1.30
   8  -4  -3   41.10    1.30
   7  -4  -3   44.30    1.60
   7  -4  -3   39.50    1.40
   7  -4  -3   45.30    1.50
   7  -4  -3   43.70    1.80
   6  -4  -3   10.70    0.90
   6  -4  -3   12.50    1.00
   6  -4  -3    9.50    1.30
   6  -4  -3   11.70    0.90
   6  -4  -3   11.90    1.40
   5  -4  -3    0.80    0.60
   5  -4  -3    0.30    0.50
   5  -4  -3    0.10    0.70
   5  -4  -3    0.90    0.50
   4  -4  -3    2.50    0.60
   4  -4  -3    3.70    1.00
   4  -4  -3    3.10    0.70
   4  -4  -3    2.00    0.70
   4  -4  -3    5.00    1.50
   3  -4  -3   12.80    1.30
   3  -4  -3    8.80    1.50
   3  -4  -3   10.90    1.20
   3  -4  -3    9.80    1.40
   3  -4  -3   13.50    1.70
   2  -4  -3   91.99    3.50
  -2   4   3   94.09    3.70
   1  -4  -3  817.12   21.10
  -1   4   3  831.52   21.40
   0  -4  -3  188.58    5.70
   0   4   3  185.28    5.70
  -1  -4  -3 1150.68   29.20
   1   4   3 1162.48   29.50
  -2  -4  -3 1102.29   28.00
   2   4   3 1107.19   28.00
  -3  -4  -3  651.13   16.90
   3   4   3  636.64   17.10
  -4  -4  -3  121.19    4.90
  -4  -4  -3  107.19    3.40
   4   4   3  115.39    4.40
   4   4   3  111.09    3.20
  -5  -4  -3    3.10    0.70
   5   4   3    2.90    0.70
   5   4   3    6.70    2.70
   5   4   3    2.30    0.60
  -6  -4  -3   48.50    1.90
   6   4   3   48.60    1.70
   6   4   3   48.40    1.80
  -7  -4  -3   72.19    2.40
   7   4   3   70.89    2.30
   7   4   3   71.49    2.20
  -8  -4  -3   98.09    2.90
   8   4   3   98.69    2.80
   8   4   3   96.39    2.80
   9   4   3   38.90    1.20
   9   4   3   37.80    1.30
   7  -5  -3   71.59    2.10
   7  -5  -3   72.59    2.00
   7  -5  -3   74.19    2.20
   6  -5  -3   12.70    1.20
   6  -5  -3   14.10    1.00
   6  -5  -3   14.40    0.90
   6  -5  -3   15.40    0.90
   5  -5  -3   34.00    1.60
   5  -5  -3   34.40    1.70
   5  -5  -3   35.00    1.50
   5  -5  -3   34.50    1.40
   4  -5  -3    1.90    0.80
   4  -5  -3    1.80    0.60
   4  -5  -3    1.70    0.70
   4  -5  -3    1.20    0.60
   4  -5  -3    1.00    0.60
   3  -5  -3 2046.80   50.99
   3  -5  -3 2103.19   50.89
   3  -5  -3 2049.49   50.99
   3  -5  -3 2077.09   50.89
   3  -5  -3 2139.09   51.09
   2  -5  -3  234.88    7.60
   2  -5  -3  240.88    6.40
   2  -5  -3  237.48    6.30
   2  -5  -3  227.08    6.30
   2  -5  -3  242.08    6.40
   2  -5  -3  233.48    6.40
  -2   5   3  243.18    8.00
   1  -5  -3   51.49    2.10
   1  -5  -3   54.49    2.00
   1  -5  -3   54.69    2.00
   1  -5  -3   52.09    2.10
   1  -5  -3   55.09    3.00
   1  -5  -3   50.49    2.20
  -1   5   3   54.59    3.00
   0  -5  -3  623.14   17.60
   0  -5  -3  737.83   17.40
   0   5   3  631.94   17.70
  -1  -5  -3  237.98    7.40
   1   5   3  242.38    7.40
  -2  -5  -3  102.79    3.20
  -2  -5  -3  106.79    4.10
  -2  -5  -3  103.79    3.20
   2   5   3  109.49    4.10
  -3  -5  -3   97.89    3.10
  -3  -5  -3  106.39    4.30
  -3  -5  -3  101.29    3.00
  -3  -5  -3   97.79    3.10
   3   5   3  105.29    4.20
   3   5   3   96.69    3.00
  -4  -5  -3   18.10    1.20
  -4  -5  -3   15.10    1.50
  -4  -5  -3   13.40    3.20
   4   5   3   16.30    1.20
   4   5   3   16.80    2.50
  -5  -5  -3   32.50    1.50
   5   5   3   31.90    1.50
  -6  -5  -3   26.80    1.40
   6   5   3   25.60    1.30
   6   5   3   25.10    1.30
  -7  -5  -3    0.30    0.60
   7   5   3    1.00    0.50
   7   5   3    0.00    0.40
  -8  -5  -3    0.30    0.50
   8   5   3    0.90    0.40
   8   5   3    1.30    0.50
   9   5   3   67.89    1.90
   6  -6  -3    0.70    0.30
   6  -6  -3    2.30    0.70
   6  -6  -3    1.30    0.50
   5  -6  -3    5.60    1.00
   5  -6  -3    3.60    0.90
   5  -6  -3    3.10    0.70
   5  -6  -3    4.10    0.80
   4  -6  -3   10.10    1.10
   4  -6  -3    9.80    1.00
   4  -6  -3    8.30    1.00
   4  -6  -3    8.80    1.10
   3  -6  -3  582.74   14.60
   3  -6  -3  580.94   14.70
   3  -6  -3  578.44   14.70
   3  -6  -3  578.14   14.70
   2  -6  -3   18.80    1.30
   2  -6  -3   20.50    1.30
   2  -6  -3   18.20    1.30
   2  -6  -3   19.00    1.20
   2  -6  -3   17.30    1.40
   1  -6  -3   11.70    1.30
   1  -6  -3   13.90    1.20
   1  -6  -3   13.20    1.10
   1  -6  -3   14.80    4.20
   1  -6  -3   15.20    1.10
   1  -6  -3   11.00    1.30
   0  -6  -3   74.99    2.50
   0  -6  -3   73.09    2.40
   0  -6  -3   70.49    4.30
   0  -6  -3   72.49    2.40
   0  -6  -3   70.19    2.40
   0  -6  -3   74.59    2.50
   0   6   3   65.79    4.10
  -1  -6  -3    2.00    0.70
  -1  -6  -3    2.30    0.80
  -1  -6  -3    0.90    1.60
  -1  -6  -3    2.50    0.70
  -1  -6  -3    3.20    0.60
  -1  -6  -3    3.30    0.90
   1   6   3    0.40    1.50
  -2  -6  -3    7.00    1.30
  -2  -6  -3    7.40    1.90
  -2  -6  -3    5.90    1.00
  -2  -6  -3    6.70    1.20
  -2  -6  -3    8.70    1.00
  -2  -6  -3    8.60    0.90
   2   6   3    6.10    2.40
  -3  -6  -3   49.40    2.00
  -3  -6  -3   61.49    6.10
  -3  -6  -3   49.30    1.90
  -3  -6  -3   47.30    1.90
  -3  -6  -3   47.30    1.90
   3   6   3   51.19    1.90
  -4  -6  -3   11.40    1.10
  -4  -6  -3   11.10    1.20
   4   6   3   12.60    1.60
  -5  -6  -3   15.60    1.40
  -5  -6  -3   16.60    1.10
   5   6   3   16.00    1.10
   5   6   3   17.20    1.20
  -6  -6  -3   89.99    2.80
   6   6   3   88.39    2.70
   6   6   3   89.49    2.70
  -7  -6  -3  117.29    3.30
   7   6   3  113.69    3.20
   7   6   3  116.09    3.30
  -8  -6  -3   20.60    0.90
   8   6   3   21.10    0.90
   5  -7  -3   32.50    1.20
   5  -7  -3   30.10    1.20
   5  -7  -3   31.40    1.20
   4  -7  -3   28.60    1.30
   4  -7  -3   26.70    1.20
   4  -7  -3   29.10    1.30
   4  -7  -3   28.50    1.20
   3  -7  -3  106.39    3.20
   3  -7  -3  105.19    3.10
   3  -7  -3  109.59    3.20
   3  -7  -3  104.09    3.20
   2  -7  -3  573.14   14.20
   2  -7  -3  555.14   14.40
   2  -7  -3  565.34   14.40
   2  -7  -3  572.24   14.20
   2  -7  -3  567.94   14.40
   1  -7  -3  620.04   15.80
   1  -7  -3  610.44   15.60
   1  -7  -3  615.34   15.80
   1  -7  -3  651.73   15.70
   1  -7  -3  628.14   15.80
   0  -7  -3  215.08    5.80
   0  -7  -3  213.48    5.80
   0  -7  -3  214.38    5.80
   0  -7  -3  212.18    5.80
  -1  -7  -3    0.20    0.40
  -1  -7  -3    0.70    0.60
  -1  -7  -3   -0.10    0.50
  -1  -7  -3    0.80    0.50
  -1  -7  -3    1.00    0.50
  -2  -7  -3   33.80    1.50
  -2  -7  -3   32.30    1.50
  -2  -7  -3   34.90    1.50
  -2  -7  -3   34.20    1.50
  -2  -7  -3   34.00    1.60
   2   7   3   30.90    1.70
  -3  -7  -3   32.50    1.60
  -3  -7  -3   33.40    1.50
  -3  -7  -3   32.30    1.50
  -3  -7  -3   34.40    1.40
   3   7   3   28.90    1.90
  -4  -7  -3   98.19    2.90
  -4  -7  -3   95.89    2.90
  -4  -7  -3   97.59    3.00
  -5  -7  -3   23.80    1.30
  -5  -7  -3   27.10    1.30
   5   7   3   25.80    1.20
  -6  -7  -3    1.40    0.50
   6   7   3    1.70    0.40
  -7  -7  -3   11.00    0.90
   7   7   3   11.00    0.70
  -8  -7  -3   33.00    1.10
   8   7   3   36.30    1.10
   4  -8  -3    4.40    0.90
   4  -8  -3    6.20    1.00
   4  -8  -3    6.00    0.60
   3  -8  -3    0.50    0.40
   3  -8  -3    0.00    0.40
   3  -8  -3    0.70    0.40
   2  -8  -3   21.10    1.10
   2  -8  -3   22.00    1.10
   2  -8  -3   22.60    1.20
   2  -8  -3   21.70    1.10
   1  -8  -3   69.19    2.30
   1  -8  -3   73.09    2.20
   1  -8  -3   71.39    2.30
   0  -8  -3  109.49    3.30
   0  -8  -3  111.19    3.30
  -1  -8  -3    4.30    1.00
  -1  -8  -3    4.20    0.70
  -1  -8  -3    5.50    0.80
  -1  -8  -3    4.90    0.90
  -1  -8  -3    4.30    0.70
  -2  -8  -3   52.19    2.40
  -2  -8  -3   50.29    1.90
  -2  -8  -3   51.49    1.80
  -2  -8  -3   50.89    1.80
  -3  -8  -3  214.48    5.70
  -3  -8  -3  214.98    5.70
  -3  -8  -3  217.28    5.80
  -3  -8  -3  216.58    5.70
  -4  -8  -3   18.80    1.10
  -4  -8  -3   19.00    1.10
  -5  -8  -3    6.90    0.90
  -5  -8  -3    6.60    0.70
   5   8   3    6.80    0.80
  -6  -8  -3   15.10    1.00
   6   8   3   14.90    0.80
  -7  -8  -3   23.10    0.90
   7   8   3   22.90    0.90
   2  -9  -3   86.69    2.50
   2  -9  -3   86.19    2.40
   2  -9  -3   82.19    2.40
   1  -9  -3   88.79    2.50
   1  -9  -3   84.89    2.50
   1  -9  -3   87.09    2.50
   1  -9  -3   85.69    2.50
   0  -9  -3   29.10    1.20
   0  -9  -3   29.50    1.10
   0  -9  -3   28.00    1.10
   0  -9  -3   29.20    1.20
  -1  -9  -3   69.79    2.10
  -1  -9  -3   70.29    2.20
  -1  -9  -3   72.19    2.20
  -2  -9  -3   21.60    1.00
  -2  -9  -3   21.00    1.00
  -2  -9  -3   21.70    1.10
  -3  -9  -3   97.39    2.80
  -3  -9  -3  100.89    2.80
  -3  -9  -3  101.09    2.80
  -3  -9  -3   99.99    2.90
  -4  -9  -3    3.00    0.60
  -4  -9  -3    2.80    0.60
   4   9   3    1.80    0.50
  -5  -9  -3   27.60    1.00
   5   9   3   28.90    1.20
  -1 -10  -3   13.80    0.70
  -1 -10  -3   14.80    0.70
  -1 -10  -3   14.70    0.70
  -2 -10  -3    2.20    0.50
  -2 -10  -3    3.30    0.60
   2  10   3    2.00    0.50
   3   9  -4   16.50    0.80
  -3  -9   4   15.80    0.70
  -3  -9   4   14.00    1.00
  -3  -9   4   16.40    0.80
  -2  -9   4   87.29    2.60
  -2  -9   4   87.59    2.40
  -1  -9   4   11.80    0.60
  -1  -9   4   11.90    0.70
  -1  -9   4   12.40    0.70
   0  -9   4   41.30    1.30
   0  -9   4   41.10    1.40
   0  -9   4   44.40    1.50
   5   8  -4   36.10    1.20
  -5  -8   4   32.20    1.20
  -4  -8   4   41.00    1.40
  -4  -8   4   39.80    1.40
  -3  -8   4   19.50    1.00
  -3  -8   4   19.70    1.00
  -3  -8   4   19.80    1.00
  -2  -8   4    5.80    0.70
  -2  -8   4    5.20    0.70
  -2  -8   4    6.20    0.70
  -1  -8   4    2.30    0.60
  -1  -8   4    1.50    0.40
  -1  -8   4    1.80    0.60
   0  -8   4    3.90    0.60
   0  -8   4    3.80    0.60
   0  -8   4    3.00    0.70
   1  -8   4    6.60    0.70
   1  -8   4    7.40    0.80
   1  -8   4    7.20    0.90
   2  -8   4  115.79    3.20
   2  -8   4  120.39    3.20
   2  -8   4  115.29    3.20
   7   7  -4   31.80    1.10
   6   7  -4    2.00    0.60
  -6  -7   4    1.30    0.80
   5   7  -4   16.70    1.00
  -5  -7   4   17.00    1.00
  -4  -7   4    3.10    1.00
  -4  -7   4    2.20    0.70
  -4  -7   4    4.00    1.10
  -3  -7   4   60.79    2.00
  -3  -7   4   60.69    2.10
  -3  -7   4   59.89    2.10
  -2  -7   4    1.40    0.40
  -2  -7   4    2.70    0.70
  -2  -7   4    2.10    0.90
  -1  -7   4  186.38    5.00
  -1  -7   4  179.18    5.00
  -1  -7   4  185.28    5.00
  -1  -7   4  178.48    4.90
   0  -7   4  619.34   16.00
   0  -7   4  644.44   16.10
   0  -7   4  653.93   16.10
   0  -7   4  647.74   16.20
   1  -7   4   37.40    1.60
   1  -7   4   37.60    1.50
   1  -7   4   38.30    1.50
   1  -7   4   38.50    1.50
   2  -7   4  122.79    3.40
   2  -7   4  116.79    3.60
   3  -7   4    0.70    0.60
   3  -7   4    0.50    0.60
   3  -7   4    0.20    0.50
   7   6  -4   19.70    1.00
   6   6  -4   56.49    1.90
   6   6  -4   52.29    1.80
  -6  -6   4   55.49    2.00
   5   6  -4    0.70    0.80
  -5  -6   4    0.50    0.50
  -4  -6   4   14.20    1.10
  -4  -6   4   15.00    1.10
  -3  -6   4    1.50    0.50
  -3  -6   4    0.70    0.50
  -2  -6   4  729.13   18.50
  -2  -6   4  739.93   18.40
  -2  -6   4  733.53   18.50
  -2  -6   4  749.23   18.50
  -1  -6   4   53.79    1.90
  -1  -6   4   54.39    2.00
  -1  -6   4   53.59    1.90
  -1  -6   4   55.09    2.00
   0  -6   4    1.40    0.60
   0  -6   4    1.10    0.40
   0  -6   4    1.90    0.50
   0  -6   4    1.30    0.50
   1  -6   4    8.20    0.80
   1  -6   4    6.50    0.90
   1  -6   4    6.90    1.00
   1  -6   4    9.00    1.20
   2  -6   4   57.59    2.00
   2  -6   4   55.89    2.10
   2  -6   4   58.49    2.00
   3  -6   4    0.70    0.60
   3  -6   4    1.10    0.60
   3  -6   4    1.40    0.70
   4  -6   4   32.60    1.60
   8   5  -4   34.30    1.40
   7   5  -4   46.60    1.60
   7   5  -4   45.20    1.60
   6   5  -4  273.77    7.30
   6   5  -4  277.37    7.20
   5   5  -4   75.39    2.50
  -5  -5   4   73.49    2.50
   4   5  -4  219.78    6.40
  -4  -5   4  228.68    6.10
  -4  -5   4  225.58    6.10
   3   5  -4   -3.20    2.40
  -3  -5   4    0.20    0.60
  -3  -5   4    0.80    0.60
  -3  -5   4    1.90    0.70
   2   5  -4  195.68    7.30
  -2  -5   4  195.98    5.40
  -2  -5   4  196.48    5.30
  -2  -5   4  200.08    5.40
  -2  -5   4  205.08    5.40
   1   5  -4   67.49    4.20
  -1  -5   4   68.99    2.30
  -1  -5   4   67.49    2.30
  -1  -5   4   69.09    2.20
  -1  -5   4   69.79    2.30
   0   5  -4  181.58    6.80
   0  -5   4  184.08    5.00
   0  -5   4  181.18    5.00
   0  -5   4  178.48    4.90
   0  -5   4  183.98    5.10
  -1   5  -4    0.90    2.10
   1  -5   4    1.10    0.60
   1  -5   4    0.90    0.50
   1  -5   4    1.50    1.00
   1  -5   4    0.70    0.60
   2  -5   4  134.09    4.30
   2  -5   4  134.69    3.90
   3  -5   4   59.69    2.10
   3  -5   4   57.79    2.20
   3  -5   4   57.29    2.30
   3  -5   4   58.49    2.20
   4  -5   4   30.50    1.60
   4  -5   4   33.20    1.60
   4  -5   4   32.20    1.70
   5  -5   4   75.19    2.40
   6  -5   4   29.00    1.40
   8   4  -4   -0.20    0.40
   8   4  -4    0.80    0.50
  -8  -4   4    0.80    0.40
   7   4  -4   10.70    0.90
   7   4  -4   13.30    1.10
  -7  -4   4   11.10    1.00
   6   4  -4   10.10    1.00
   6   4  -4    9.80    1.10
  -6  -4   4   10.30    1.10
   5   4  -4   -0.10    0.70
   5   4  -4   -0.20    0.50
  -5  -4   4   -0.10    0.60
   4   4  -4   23.00    1.80
   4   4  -4   24.70    3.70
  -4  -4   4   22.50    1.60
  -4  -4   4   20.10    1.60
  -4  -4   4   23.00    1.60
   3   4  -4   26.80    2.80
   3   4  -4   28.10    2.60
  -3  -4   4   26.70    1.60
  -3  -4   4   25.90    1.80
  -3  -4   4   28.60    1.50
   2   4  -4   88.49    3.70
   2   4  -4   88.39    3.50
  -2  -4   4   85.49    2.80
  -2  -4   4   83.69    2.70
  -2  -4   4   82.79    2.70
   1   4  -4   15.50    1.80
   1   4  -4   12.50    1.90
  -1  -4   4   18.90    1.70
   0   4  -4   -0.20    1.00
   0  -4   4    0.30    0.80
   0  -4   4   -0.80    0.90
  -1   4  -4   37.00    2.70
   1  -4   4   36.40    1.70
   1  -4   4   36.20    1.50
   1  -4   4   32.80    1.60
  -2   4  -4  483.05   14.10
   2  -4   4  518.55   12.60
   2  -4   4  489.85   12.50
   2  -4   4  492.95   12.60
   2  -4   4  497.35   12.50
  -3   4  -4  620.84   18.40
   3  -4   4  683.13   16.60
   3  -4   4  679.23   16.50
   3  -4   4  655.63   16.40
   4  -4   4   14.70    1.50
   4  -4   4   18.00    1.30
   4  -4   4   18.40    1.20
   5  -4   4  153.78    4.30
   5  -4   4  159.88    4.30
   5  -4   4  156.58    4.50
   6  -4   4   52.89    1.80
   6  -4   4   52.99    1.80
   7  -4   4    1.80    0.50
   7  -4   4    3.00    0.80
   9   3  -4    4.00    0.60
  -9  -3   4    4.60    0.60
   8   3  -4   41.50    1.60
   8   3  -4   40.80    1.50
  -8  -3   4   42.40    1.40
   7   3  -4   30.30    1.40
   7   3  -4   30.90    1.30
   6   3  -4  122.89    3.60
   6   3  -4  122.09    3.60
   5   3  -4   33.70    1.60
   5   3  -4   31.80    4.20
   5   3  -4   34.30    1.70
   4   3  -4  401.56   10.40
   4   3  -4  410.96   11.50
  -4  -3   4  404.76   10.40
   3   3  -4    8.10    1.50
   3   3  -4    6.70    1.50
   2   3  -4   35.00    1.70
   2   3  -4   34.30    1.90
   1   3  -4    4.60    0.90
   1   3  -4    3.10    1.10
   0   3  -4  203.88    6.20
  -1   3  -4  177.58    5.80
  -2   3  -4   45.00    2.50
  -3   3  -4    5.40    2.10
   3  -3   4    4.50    1.10
   3  -3   4    2.50    1.00
   3  -3   4    3.10    0.80
   4  -3   4   26.90    1.30
   4  -3   4   26.30    1.30
   4  -3   4   24.10    1.70
   5  -3   4  343.67    8.60
   5  -3   4  327.47    8.70
   5  -3   4  338.77    8.80
   5  -3   4  340.97    8.70
   6  -3   4   42.00    1.60
   6  -3   4   44.90    1.80
   6  -3   4   46.20    1.60
   7  -3   4  297.27    7.50
   7  -3   4  294.17    7.50
   7  -3   4  289.47    7.50
   8  -3   4   25.30    1.00
   8  -3   4   26.90    1.00
   9   2  -4  170.28    4.40
  -9  -2   4  164.28    4.30
   8   2  -4  405.66   10.30
   8   2  -4  407.96   10.30
   7   2  -4   39.20    1.60
   7   2  -4   38.10    1.60
   6   2  -4  412.46   10.50
   6   2  -4  404.56   10.50
   5   2  -4    0.50    0.60
   5   2  -4    0.00    0.70
   5   2  -4   -0.10    1.80
   4   2  -4   10.50    1.30
   3   2  -4   27.70    1.60
   3   2  -4   28.70    1.70
   2   2  -4 1586.64   38.50
   2   2  -4 1534.55   38.60
   1   2  -4  218.38    6.40
   1   2  -4  234.28    6.00
  -1  -2   4  238.28    6.20
   0   2  -4  173.88    5.10
  -1   2  -4  170.78    5.10
  -2   2  -4   62.19    2.60
  -3   2  -4  421.36   11.50
   4  -2   4   73.29    2.60
   4  -2   4   71.19    2.30
   4  -2   4   75.69    2.90
   4  -2   4   70.99    2.30
   5  -2   4   25.80    1.80
   5  -2   4   26.30    1.30
   5  -2   4   24.80    1.20
   5  -2   4   26.50    1.50
   6  -2   4   90.79    3.10
   6  -2   4   88.09    2.60
   6  -2   4   88.69    2.70
   6  -2   4   88.29    2.70
   7  -2   4    2.50    0.70
   7  -2   4    3.40    0.70
   7  -2   4    1.50    0.60
   8  -2   4   75.29    2.30
   8  -2   4   67.69    2.00
   8  -2   4   66.09    2.00
   9   1  -4    7.70    0.90
   8   1  -4    8.50    1.10
   8   1  -4    5.60    1.00
   8   1  -4    7.10    0.80
   8   1  -4    6.70    0.90
   7   1  -4   28.60    1.40
   7   1  -4   26.80    1.40
   7   1  -4   26.70    1.30
   7   1  -4   26.60    1.30
   6   1  -4   87.39    2.80
   6   1  -4   86.59    2.70
   6   1  -4   90.59    2.70
   6   1  -4   83.79    3.00
   6   1  -4   85.69    3.30
   5   1  -4  205.78    6.90
   5   1  -4  198.58    5.40
   5   1  -4  193.38    5.40
   5   1  -4  197.88    5.40
   5   1  -4  208.78    5.50
   4   1  -4  467.85   12.70
   3   1  -4   69.89    2.60
   2   1  -4  624.14   16.00
   2   1  -4  642.84   16.00
   1   1  -4    2.90    0.60
   1   1  -4    2.70    0.50
  -1  -1   4    3.00    0.80
   0   1  -4   78.59    2.70
  -1   1  -4    5.00    0.70
  -2   1  -4  197.88    6.30
  -3   1  -4  413.56   10.80
   3  -1   4  391.06   10.30
  -4   1  -4   77.59    3.20
   4  -1   4   73.39    2.40
   5  -1   4   45.00    1.80
   5  -1   4   46.40    2.30
   5  -1   4   48.40    1.70
   6  -1   4   75.19    2.40
   6  -1   4   76.59    2.40
   6  -1   4   74.09    2.30
   6  -1   4   70.89    2.80
   7  -1   4  172.58    4.70
   7  -1   4  180.88    4.90
   7  -1   4  179.08    4.70
   8  -1   4  185.08    4.70
   8  -1   4  178.88    4.70
   8  -1   4  178.28    4.80
   9  -1   4   56.19    1.60
   9  -1   4   55.09    1.60
   9  -1   4   49.99    1.60
   9   0  -4   20.70    0.90
   9   0  -4   20.10    0.80
   9   0  -4   19.10    1.00
   8   0  -4  108.49    3.10
   8   0  -4  109.49    3.10
   8   0  -4  110.69    3.20
   8   0  -4  111.19    3.20
   7   0  -4   85.99    2.70
   7   0  -4   85.79    2.60
   7   0  -4   85.19    2.60
   7   0  -4   86.29    2.70
   6   0  -4  206.18    5.40
   6   0  -4  200.88    5.30
   6   0  -4  197.58    5.50
   6   0  -4  198.98    5.30
   6   0  -4  197.88    5.40
   5   0  -4  263.67    6.90
   5   0  -4  269.07    6.90
   5   0  -4  266.67    6.90
   5   0  -4  257.97    6.80
   5   0  -4  253.17    8.20
   5   0  -4  253.77    6.80
   4   0  -4   30.40    2.00
   3   0  -4    5.10    1.00
   3   0  -4    4.20    0.80
   2   0  -4   65.69    2.10
   2   0  -4   65.79    2.30
   1   0  -4 1098.19   27.60
   1   0  -4 1138.99   27.50
  -1   0   4 1112.19   27.50
   0   0  -4   50.19    1.80
  -1   0  -4   34.10    1.50
  -2   0  -4  443.36   11.30
  -2   0  -4  460.35   11.80
   2   0   4  452.35   11.30
  -3   0  -4 3260.87   80.39
   3   0   4 3299.57   80.09
  -4   0  -4  482.35   12.70
   4   0   4  481.45   12.70
   5   0   4  226.98    5.90
   5   0   4  219.38    6.20
   5   0   4  219.38    5.90
   5   0   4  232.28    6.00
   6   0   4   52.69    1.70
   6   0   4   53.79    1.80
   6   0   4   52.29    1.90
   6   0   4   43.50    3.30
   7   0   4    0.70    0.40
   7   0   4    0.70    0.50
   7   0   4    0.80    0.50
   8   0   4    3.70    0.60
   8   0   4    4.80    0.70
   8   0   4    4.70    0.70
   9   0   4    3.40    0.50
   9   0   4    2.60    0.60
   9   0   4    3.10    0.50
   9  -1  -4    0.20    0.40
   9  -1  -4    0.10    0.30
   9  -1  -4    1.00    0.40
   8  -1  -4   43.60    1.50
   8  -1  -4   42.50    1.50
   8  -1  -4   43.30    1.80
   7  -1  -4   -0.60    0.70
   7  -1  -4   -0.70    0.50
   7  -1  -4   -0.10    0.40
   7  -1  -4    0.60    0.40
   6  -1  -4   77.29    2.40
   6  -1  -4   76.39    2.50
   6  -1  -4   77.59    2.50
   6  -1  -4   79.89    2.40
   6  -1  -4   79.99    2.70
   5  -1  -4  109.69    3.40
   5  -1  -4  115.99    3.20
   5  -1  -4  112.89    3.20
   5  -1  -4  112.39    3.30
   5  -1  -4  108.29    3.20
   5  -1  -4  102.59    4.90
   4  -1  -4  139.99    4.90
   3  -1  -4  162.58    5.00
   3  -1  -4  158.18    4.30
   2  -1  -4  111.09    3.50
   2  -1  -4  114.49    3.30
  -2   1   4  114.19    3.60
   1  -1  -4    7.90    0.70
   0  -1  -4   94.99    2.80
   0   1   4   88.79    2.70
   0   1   4   82.69    2.50
  -1  -1  -4  947.61   24.40
   1   1   4 1009.80   24.10
  -2  -1  -4   33.80    1.80
  -2  -1  -4   41.10    1.70
  -3  -1  -4  164.58    4.90
   3   1   4  165.98    4.70
  -4  -1  -4  332.67    9.00
   4   1   4  326.57    9.10
   5   1   4  151.78    4.40
   5   1   4  148.79    4.10
   5   1   4  146.19    5.40
   5   1   4  146.59    4.00
   5   1   4  147.09    4.10
   6   1   4   80.69    3.10
   6   1   4   89.59    3.20
   6   1   4   82.49    3.20
   6   1   4   92.09    2.80
   7   1   4   10.10    0.90
   7   1   4    9.40    0.90
   7   1   4    8.30    0.90
   7   1   4    7.50    1.50
  -8  -1  -4   20.40    2.40
   8   1   4   18.70    1.10
   9   1   4   15.00    0.80
   9   1   4   15.60    0.80
   9   1   4   14.60    0.80
   8  -2  -4   55.79    1.80
   8  -2  -4   54.59    1.70
   8  -2  -4   52.69    1.60
   8  -2  -4   50.79    1.90
   7  -2  -4   38.60    1.70
   7  -2  -4   42.20    1.50
   7  -2  -4   41.20    1.60
   7  -2  -4   43.60    1.50
   6  -2  -4   72.59    2.30
   6  -2  -4   74.09    2.40
   6  -2  -4   71.59    2.40
   6  -2  -4   74.49    2.40
   6  -2  -4   74.19    2.50
   5  -2  -4    0.80    0.40
   5  -2  -4    1.00    0.70
   5  -2  -4    0.40    0.50
   5  -2  -4    2.10    0.60
   5  -2  -4   -0.30    0.60
   4  -2  -4    8.60    1.00
   4  -2  -4    9.50    1.30
   4  -2  -4    7.90    1.20
   4  -2  -4   10.50    1.70
   4  -2  -4    9.60    1.40
   4  -2  -4    9.80    2.10
   3  -2  -4  254.67    6.80
   2  -2  -4  149.88    4.30
   1  -2  -4 2189.18   53.79
   0  -2  -4  242.38    6.60
   0   2   4  240.58    6.50
  -1  -2  -4   81.39    2.70
   1   2   4   81.39    2.60
  -2  -2  -4  833.32   21.40
   2   2   4  861.31   21.20
  -3  -2  -4  533.05   14.20
   3   2   4  563.54   14.20
  -4  -2  -4  215.08    6.30
   4   2   4  213.08    6.40
   5   2   4  266.97    8.40
   5   2   4  268.67    7.20
   5   2   4  279.07    7.30
   5   2   4  281.57    7.10
   5   2   4  280.07    7.10
   6   2   4  287.87    7.50
   6   2   4  290.47    7.60
   6   2   4  286.87    7.40
   6   2   4  288.17    7.50
   7   2   4    0.20    0.40
   7   2   4   -0.80    0.60
   7   2   4   -0.20    0.50
   7   2   4    0.40    0.80
  -8  -2  -4    3.70    0.80
   8   2   4    5.10    0.90
   8   2   4    5.20    0.80
   8   2   4    4.00    0.80
   8   2   4    4.80    0.70
   9   2   4    3.00    0.70
   9   2   4    4.40    0.70
   8  -3  -4   32.70    1.30
   8  -3  -4   29.70    1.20
   8  -3  -4   28.40    1.00
   7  -3  -4    0.90    0.60
   7  -3  -4    0.30    0.70
   7  -3  -4    0.90    0.70
   7  -3  -4    0.80    0.40
   6  -3  -4   30.90    1.50
   6  -3  -4   32.30    1.70
   6  -3  -4   31.40    1.30
   6  -3  -4   31.70    1.40
   6  -3  -4   32.40    1.40
   5  -3  -4   19.70    1.10
   5  -3  -4   18.20    1.40
   5  -3  -4   17.80    1.30
   5  -3  -4   20.30    1.20
   5  -3  -4   16.90    1.40
   4  -3  -4  128.29    3.60
   4  -3  -4  127.79    3.60
   4  -3  -4  106.59    4.20
   4  -3  -4  130.39    3.80
   4  -3  -4  124.59    4.00
   4  -3  -4  135.09    3.70
   3  -3  -4   62.59    2.60
   3  -3  -4   60.49    2.20
   2  -3  -4   59.49    2.40
   1  -3  -4  135.59    4.20
  -1   3   4  128.29    4.20
   0  -3  -4  564.64   14.40
   0   3   4  542.35   14.40
  -1  -3  -4  542.05   14.20
   1   3   4  539.85   14.00
  -2  -3  -4   92.49    3.70
   2   3   4   84.79    3.00
  -3  -3  -4   26.80    1.80
   3   3   4   28.00    1.60
  -4  -3  -4    0.70    1.00
   4   3   4    0.10    0.80
   4   3   4    0.40    0.60
   5   3   4   -0.90    1.80
   5   3   4   -0.40    0.50
   5   3   4    1.30    0.70
   5   3   4    1.80    0.70
   6   3   4  103.99    3.10
   6   3   4   99.09    3.40
   6   3   4  104.79    3.00
  -7  -3  -4   35.50    1.70
   7   3   4   35.30    1.60
   7   3   4   35.60    1.40
   7   3   4   33.40    1.70
   7   3   4   36.90    1.60
  -8  -3  -4   41.60    1.70
   8   3   4   44.70    1.60
   8   3   4   42.80    1.70
   8   3   4   42.20    1.60
   8   3   4   42.40    1.70
   9   3   4   83.79    2.90
   9   3   4  105.39    2.70
   8  -4  -4    0.40    0.20
   8  -4  -4    0.90    0.40
   8  -4  -4    0.40    0.30
   7  -4  -4    1.10    0.30
   7  -4  -4    1.20    0.30
   7  -4  -4    0.90    0.60
   7  -4  -4    0.50    0.50
   6  -4  -4    6.70    1.10
   6  -4  -4    7.10    0.70
   6  -4  -4    6.10    0.80
   6  -4  -4    6.10    0.90
   5  -4  -4  292.07    7.70
   5  -4  -4  292.77    7.80
   5  -4  -4  279.47    7.70
   5  -4  -4  293.47    7.50
   4  -4  -4   24.40    1.30
   4  -4  -4   28.00    1.90
   3  -4  -4   85.39    2.60
   3  -4  -4   86.19    2.90
   3  -4  -4   84.89    2.90
   3  -4  -4   83.09    2.70
   3  -4  -4   87.89    2.80
  -3   4   4   84.99    4.20
   2  -4  -4   35.00    1.90
   2  -4  -4   36.00    2.50
   2  -4  -4   37.60    1.70
   2  -4  -4   35.60    2.00
   2  -4  -4   37.90    1.90
   1  -4  -4  951.60   24.70
  -1   4   4  973.90   24.90
   0  -4  -4  929.31   24.00
   0   4   4  937.71   23.90
  -1  -4  -4  284.77    8.30
   1   4   4  288.77    8.20
  -2  -4  -4    0.00    0.80
   2   4   4    0.20    0.60
  -4  -4  -4   18.90    2.60
  -4  -4  -4   18.40    1.90
   4   4   4   21.10    1.10
   4   4   4   19.10    2.20
  -5  -4  -4   69.79    2.40
   5   4   4   69.99    2.40
   5   4   4   71.89    2.20
   5   4   4   66.69    4.40
  -6  -4  -4   71.39    2.40
   6   4   4   69.29    2.20
   6   4   4   72.39    2.40
  -7  -4  -4    0.30    0.50
   7   4   4    0.50    0.40
   7   4   4    1.10    0.60
  -8  -4  -4   23.90    1.20
   8   4   4   23.70    1.00
   8   4   4   22.90    1.10
   9   4   4   26.50    1.20
   9   4   4   28.50    0.90
   7  -5  -4    3.30    0.50
   7  -5  -4    2.10    0.60
   7  -5  -4    1.60    0.70
   7  -5  -4    3.30    0.60
   6  -5  -4  114.29    3.10
   6  -5  -4  116.59    3.30
   6  -5  -4  113.29    3.30
   6  -5  -4  111.69    3.10
   5  -5  -4  356.76    9.20
   5  -5  -4  351.16    9.00
   5  -5  -4  367.86    9.30
   5  -5  -4  348.57    9.10
   4  -5  -4  341.37    9.00
   4  -5  -4  349.87    8.80
   4  -5  -4  342.07    8.80
   4  -5  -4  345.27    9.00
   4  -5  -4  332.87    8.90
   3  -5  -4   72.29    2.50
   3  -5  -4   70.09    2.70
   3  -5  -4   70.09    2.40
   2  -5  -4   34.30    1.70
   2  -5  -4   31.30    3.70
   2  -5  -4   35.50    1.70
   2  -5  -4   36.20    1.90
   2  -5  -4   33.60    1.50
   2  -5  -4   33.30    1.80
  -2   5   4   33.30    3.20
   1  -5  -4   81.49    2.60
   1  -5  -4   85.09    2.70
   1  -5  -4   82.59    2.80
   1  -5  -4   84.19    2.80
   1  -5  -4   84.29    4.00
   1  -5  -4   88.59    2.80
  -1   5   4   86.99    3.90
   0  -5  -4   18.30    1.50
   0  -5  -4   22.90    1.40
   0  -5  -4   21.10    1.30
   0  -5  -4   21.90    1.50
   0  -5  -4   22.90    2.20
   0  -5  -4   20.80    1.60
   0   5   4   22.70    2.10
  -1  -5  -4    6.30    1.70
  -1  -5  -4    3.90    1.10
  -1  -5  -4    4.50    0.80
  -1  -5  -4    4.00    1.30
  -1  -5  -4    4.60    1.20
   1   5   4    4.60    1.70
  -2  -5  -4    8.80    1.30
  -2  -5  -4   10.30    1.10
  -2  -5  -4    8.20    1.90
  -2  -5  -4    8.10    1.40
   2   5   4    7.50    1.90
  -3  -5  -4    5.90    1.20
  -3  -5  -4    6.30    1.10
  -3  -5  -4    5.10    1.60
  -3  -5  -4    4.60    1.00
   3   5   4    6.60    2.10
   3   5   4    6.60    1.00
  -4  -5  -4  219.18    5.80
  -4  -5  -4  210.38    7.60
  -4  -5  -4  216.38    5.80
   4   5   4  203.68    7.40
   4   5   4  213.48    5.60
  -5  -5  -4   77.59    2.60
   5   5   4   74.59    2.50
   5   5   4   80.39    2.40
  -6  -5  -4    2.20    0.60
   6   5   4    2.70    0.60
   6   5   4    1.70    0.60
  -7  -5  -4    0.50    0.50
   7   5   4    0.40    0.50
   7   5   4    0.20    0.50
  -8  -5  -4  145.79    3.90
   8   5   4  137.89    3.80
   8   5   4  142.89    3.70
   9   5   4   47.20    1.40
   6  -6  -4    4.20    0.90
   6  -6  -4    5.60    0.70
   6  -6  -4    5.50    0.60
   5  -6  -4   92.39    2.60
   5  -6  -4   92.09    2.80
   5  -6  -4   90.59    2.70
   5  -6  -4   92.09    2.80
   4  -6  -4  164.28    4.50
   4  -6  -4  163.18    4.40
   4  -6  -4  159.68    4.50
   4  -6  -4  162.78    4.60
   4  -6  -4  161.08    4.40
   3  -6  -4  186.08    5.20
   3  -6  -4  183.68    5.00
   3  -6  -4  188.78    5.20
   3  -6  -4  185.18    5.20
   2  -6  -4  193.88    5.30
   2  -6  -4  187.28    5.20
   2  -6  -4  195.38    5.40
   2  -6  -4  197.28    5.40
   2  -6  -4  194.28    5.40
   1  -6  -4  186.78    5.00
   1  -6  -4  195.08    5.20
   1  -6  -4  181.98    5.30
   1  -6  -4  166.98    5.40
   1  -6  -4  186.68    5.00
   0  -6  -4   69.19    2.40
   0  -6  -4   66.39    2.30
   0  -6  -4   69.79    2.30
   0  -6  -4   68.79    2.40
   0  -6  -4   73.69    5.10
   0  -6  -4   68.79    2.40
   0   6   4   85.39    6.10
  -1  -6  -4   12.90    1.10
  -1  -6  -4   11.60    1.10
  -1  -6  -4   14.70    1.20
  -1  -6  -4   11.60    1.20
  -1  -6  -4   13.60    3.20
  -1  -6  -4   13.30    1.60
   1   6   4   12.10    3.00
  -2  -6  -4  184.58    5.10
  -2  -6  -4  186.28    5.20
  -2  -6  -4  184.78    5.00
  -2  -6  -4  186.58    5.10
  -2  -6  -4  175.38    5.10
  -2  -6  -4  198.88    9.00
  -3  -6  -4    1.90    0.90
  -3  -6  -4    3.10    0.70
  -3  -6  -4    2.50    0.80
  -3  -6  -4    2.70    0.70
  -3  -6  -4    3.80    1.00
   3   6   4    1.50    0.60
  -4  -6  -4   41.40    1.70
  -4  -6  -4   43.10    1.80
   4   6   4   41.80    1.60
  -5  -6  -4   62.39    2.20
  -5  -6  -4   60.89    2.10
   5   6   4   58.89    2.00
   5   6   4   57.79    2.00
  -6  -6  -4   67.49    2.30
   6   6   4   68.59    2.10
   6   6   4   67.39    2.20
  -7  -6  -4    9.90    0.90
   7   6   4   10.50    0.80
   7   6   4    8.90    0.80
  -8  -6  -4    0.40    0.40
   8   6   4   -0.10    0.40
   8   6   4    0.90    0.50
   5  -7  -4   48.10    1.50
   5  -7  -4   45.80    1.50
   5  -7  -4   45.50    1.50
   4  -7  -4  202.08    5.30
   4  -7  -4  189.68    5.20
   4  -7  -4  199.88    5.10
   4  -7  -4  194.18    5.20
   3  -7  -4  149.99    4.20
   3  -7  -4  148.79    4.20
   3  -7  -4  152.78    4.30
   3  -7  -4  154.08    4.30
   2  -7  -4  224.78    6.10
   2  -7  -4  222.18    6.00
   2  -7  -4  224.98    6.10
   2  -7  -4  220.58    5.90
   2  -7  -4  223.88    5.90
   1  -7  -4    3.40    0.60
   1  -7  -4    5.10    0.90
   1  -7  -4    4.20    0.90
   1  -7  -4    4.50    1.10
   1  -7  -4    3.30    0.90
   0  -7  -4    9.70    1.00
   0  -7  -4    7.70    1.00
   0  -7  -4    7.10    0.90
   0  -7  -4    6.20    0.90
  -1  -7  -4   96.09    3.00
  -1  -7  -4   96.79    3.00
  -1  -7  -4   93.09    2.90
  -1  -7  -4   96.59    3.00
  -1  -7  -4   95.19    3.00
  -2  -7  -4   47.10    2.40
  -2  -7  -4   48.30    1.90
  -2  -7  -4   45.40    1.70
  -2  -7  -4   46.40    1.90
  -2  -7  -4   45.00    1.80
   2   7   4   46.80    1.80
  -3  -7  -4   45.50    1.70
  -3  -7  -4   44.70    1.80
  -3  -7  -4   44.60    1.80
  -3  -7  -4   42.30    1.70
   3   7   4   44.90    1.70
  -4  -7  -4   16.00    1.30
  -4  -7  -4   16.30    1.10
  -4  -7  -4   15.70    1.10
   4   7   4   14.90    1.10
  -5  -7  -4    4.70    0.80
  -5  -7  -4    5.30    0.90
   5   7   4    4.30    0.90
   5   7   4    3.80    0.70
  -6  -7  -4    6.00    0.80
   6   7   4    6.20    1.00
   6   7   4    5.90    0.70
  -7  -7  -4   20.50    1.00
   7   7   4   21.20    1.00
   4  -8  -4   36.20    1.30
   4  -8  -4   35.60    1.20
   4  -8  -4   32.60    1.20
   3  -8  -4   18.40    1.00
   3  -8  -4   18.40    0.90
   3  -8  -4   18.20    0.90
   2  -8  -4    3.60    0.70
   2  -8  -4    3.80    0.60
   2  -8  -4    5.00    0.80
   2  -8  -4    3.10    0.70
   1  -8  -4    9.90    0.80
   1  -8  -4    9.60    0.90
   1  -8  -4   10.10    1.10
   0  -8  -4   43.20    1.60
   0  -8  -4   44.90    1.80
   0  -8  -4   46.00    1.70
   0  -8  -4   42.50    1.60
  -1  -8  -4  154.88    4.30
  -1  -8  -4  157.08    4.30
  -1  -8  -4  154.38    4.30
  -1  -8  -4  151.88    4.30
  -1  -8  -4  154.48    4.30
   1   8   4  147.89    4.20
  -2  -8  -4   78.49    2.50
  -2  -8  -4   79.89    2.50
  -2  -8  -4   79.99    2.50
  -2  -8  -4   78.49    2.60
  -2  -8  -4   82.29    2.60
   2   8   4   76.99    2.40
  -3  -8  -4  101.89    2.90
  -3  -8  -4  101.19    3.00
  -3  -8  -4   99.69    3.50
  -3  -8  -4   97.39    2.90
  -4  -8  -4    1.60    0.50
  -4  -8  -4    2.60    0.70
  -5  -8  -4   52.59    1.80
  -5  -8  -4   60.09    2.40
   5   8   4   52.99    1.90
  -6  -8  -4   91.79    2.60
   6   8   4   92.49    2.60
   7   8   4   28.70    1.00
   2  -9  -4   39.00    1.30
   2  -9  -4   41.30    1.30
   1  -9  -4    4.90    0.50
   1  -9  -4    5.30    0.70
   1  -9  -4    4.60    0.60
   1  -9  -4    5.00    0.50
   0  -9  -4   15.20    0.90
   0  -9  -4   16.60    0.90
   0  -9  -4   14.70    0.80
   0  -9  -4   16.60    0.80
  -1  -9  -4    7.00    0.70
  -1  -9  -4    8.60    1.00
  -1  -9  -4    7.60    0.70
  -2  -9  -4   22.30    1.00
  -2  -9  -4   21.30    0.90
  -2  -9  -4   21.40    1.00
  -2  -9  -4   20.30    1.10
  -3  -9  -4   28.40    1.20
  -3  -9  -4   28.80    1.20
  -3  -9  -4   26.90    1.10
  -3  -9  -4   27.30    1.10
  -4  -9  -4   89.09    2.60
  -4  -9  -4   90.99    2.50
   4   9   4   91.29    2.60
  -5  -9  -4   19.50    0.80
   5   9   4   20.10    0.80
  -1 -10  -4   54.19    1.60
  -1 -10  -4   53.09    1.60
  -1 -10  -4   56.39    1.60
  -2 -10  -4  159.28    4.00
  -2 -10  -4  161.88    4.00
  -2 -10  -4  151.78    4.00
   5   8  -5   41.70    1.30
  -5  -8   5   43.60    1.80
   4   8  -5   -0.10    0.30
  -4  -8   5    1.00    0.30
  -3  -8   5   93.19    2.60
  -3  -8   5   89.89    2.60
  -3  -8   5   91.89    2.70
  -2  -8   5  124.39    3.60
  -2  -8   5  124.99    3.50
  -2  -8   5  123.29    3.40
  -1  -8   5   15.60    0.80
  -1  -8   5   15.70    0.80
  -1  -8   5   15.50    0.90
   0  -8   5    0.80    0.30
   0  -8   5    1.30    0.40
   0  -8   5    1.10    0.40
   1  -8   5    4.50    0.70
   1  -8   5    3.10    0.60
   1  -8   5    3.90    0.60
   2  -8   5   28.50    1.10
   2  -8   5   28.00    1.20
   2  -8   5   29.70    1.20
   6   7  -5    5.20    0.90
   5   7  -5    7.90    0.80
  -5  -7   5    4.60    0.80
  -4  -7   5    0.70    0.40
  -4  -7   5    0.70    0.50
  -3  -7   5   25.10    1.30
  -3  -7   5   24.60    1.20
  -3  -7   5   24.00    1.20
  -2  -7   5  239.98    6.40
  -2  -7   5  237.98    6.30
  -2  -7   5  240.78    6.40
  -1  -7   5  115.09    3.30
  -1  -7   5  113.19    3.40
  -1  -7   5  113.29    3.30
   0  -7   5   57.69    1.90
   0  -7   5   58.29    2.00
   0  -7   5   57.29    2.00
   1  -7   5    3.10    0.90
   1  -7   5    4.60    0.70
   2  -7   5    0.20    0.50
   2  -7   5    1.50    0.50
   2  -7   5    2.90    0.80
   3  -7   5   39.00    1.50
   3  -7   5   42.40    1.40
   7   6  -5   52.39    1.60
   6   6  -5   -0.10    0.50
   5   6  -5   48.80    1.70
  -5  -6   5   48.70    1.80
  -4  -6   5   45.60    1.70
  -4  -6   5   44.70    1.70
  -3  -6   5   58.19    2.10
  -3  -6   5   58.59    2.00
  -3  -6   5   58.59    2.00
  -2  -6   5   87.39    2.80
  -2  -6   5   89.79    2.70
  -2  -6   5   87.09    2.70
  -1  -6   5   36.60    1.70
  -1  -6   5   38.70    1.60
  -1  -6   5   39.00    1.60
  -1  -6   5   37.20    1.50
   0  -6   5  192.38    5.30
   0  -6   5  195.58    5.30
   0  -6   5  194.78    5.40
   0  -6   5  191.18    5.20
   1  -6   5    2.60    0.80
   1  -6   5    3.40    0.80
   1  -6   5    4.20    0.80
   2  -6   5  128.09    3.70
   2  -6   5  129.59    3.80
   2  -6   5  128.59    3.70
   3  -6   5    6.40    1.20
   3  -6   5    7.00    1.00
   3  -6   5    5.00    1.30
   4  -6   5   64.59    2.10
   4  -6   5   66.39    2.20
   8   5  -5   63.59    1.80
   7   5  -5   27.50    1.40
   7   5  -5   29.90    1.20
   6   5  -5   69.89    2.30
   6   5  -5   71.39    2.40
  -6  -5   5   76.89    2.60
  -5  -5   5    0.60    0.80
  -5  -5   5    1.70    0.80
  -4  -5   5   45.30    1.80
  -4  -5   5   43.10    1.80
  -3  -5   5    1.80    0.60
  -3  -5   5    3.10    0.80
  -3  -5   5    2.80    0.90
  -2  -5   5   86.79    2.70
  -2  -5   5   87.49    2.60
  -2  -5   5   71.89    2.90
  -1  -5   5    0.40    0.50
  -1  -5   5    1.10    0.60
  -1  -5   5    0.30    0.50
  -1  -5   5    1.20    0.60
   0  -5   5  995.90   24.30
   0  -5   5  975.40   24.20
   0  -5   5  969.10   24.20
   0  -5   5  964.10   24.20
   1  -5   5  137.69    3.90
   1  -5   5  140.39    3.90
   1  -5   5  132.89    4.00
   2  -5   5    4.20    1.00
   2  -5   5    4.20    1.00
   2  -5   5    6.40    1.30
   2  -5   5    5.80    0.90
   3  -5   5    8.70    1.10
   3  -5   5   10.30    1.10
   3  -5   5    9.30    1.20
   4  -5   5   12.70    1.20
   4  -5   5   14.40    1.10
   5  -5   5   26.90    1.50
   5  -5   5   29.30    1.30
   6  -5   5   26.10    1.30
   8   4  -5   12.20    1.20
   8   4  -5   10.90    0.80
  -8  -4   5   11.40    0.80
   7   4  -5   65.89    2.10
   7   4  -5   65.39    2.10
  -7  -4   5   65.69    2.00
   6   4  -5   31.20    1.60
   6   4  -5   33.70    1.40
  -6  -4   5   34.20    1.40
   5   4  -5    9.90    1.10
   5   4  -5   13.20    1.50
  -5  -4   5   11.50    1.10
  -4  -4   5    0.00    0.60
  -4  -4   5    1.00    0.70
  -4  -4   5    0.40    0.90
  -3  -4   5    0.70    0.70
  -3  -4   5    0.60    0.70
  -3  -4   5   -0.20    0.60
  -3  -4   5    0.10    1.00
   2   4  -5   36.00    2.90
  -2  -4   5   35.30    1.70
  -2  -4   5   32.80    1.80
  -2  -4   5   35.80    1.60
  -2  -4   5   36.80    1.60
   1   4  -5    2.30    1.10
  -1  -4   5    0.50    0.70
  -1  -4   5    4.40    1.10
  -1  -4   5    3.30    0.90
  -1  -4   5    4.60    1.00
  -1  -4   5    2.50    0.60
   0   4  -5   59.39    3.30
   0  -4   5   61.39    2.10
   0  -4   5   61.19    2.10
   0  -4   5   61.99    2.20
   0  -4   5   57.49    2.30
  -1   4  -5  186.18    6.60
   1  -4   5  185.98    5.10
   1  -4   5  179.78    5.00
   1  -4   5  184.18    5.00
   1  -4   5  183.68    5.10
  -2   4  -5   10.60    3.30
   2  -4   5   12.50    1.10
   2  -4   5   12.80    1.20
   2  -4   5   14.40    1.20
   2  -4   5   12.70    1.40
   3  -4   5  210.28    5.70
   3  -4   5  208.98    5.80
   3  -4   5  198.78    5.70
   4  -4   5  563.04   14.00
   4  -4   5  545.95   13.90
   4  -4   5  556.34   14.00
   4  -4   5  568.74   14.20
   5  -4   5   93.49    2.80
   5  -4   5   97.29    3.00
   5  -4   5   98.99    2.80
   6  -4   5   26.10    1.20
   6  -4   5   25.30    1.20
   7  -4   5    3.00    0.90
   8   3  -5    7.00    0.80
   8   3  -5    7.70    0.80
  -8  -3   5    6.50    0.70
   7   3  -5    1.20    0.60
   7   3  -5    1.30    0.50
  -7  -3   5    1.00    0.40
   6   3  -5   19.10    1.20
   6   3  -5   17.50    1.30
   5   3  -5   55.29    2.10
   4   3  -5  163.38    6.40
   4   3  -5  177.78    4.80
  -4  -3   5  172.98    4.70
   3   3  -5   28.10    2.50
   3   3  -5   22.90    2.50
  -3  -3   5   23.10    1.40
  -3  -3   5   22.40    1.50
   2   3  -5    8.60    1.70
   2   3  -5   12.30    1.80
   1   3  -5  174.88    5.60
  -1   3  -5   22.00    1.90
  -2   3  -5   73.19    3.60
   2  -3   5   74.89    2.50
   2  -3   5   73.19    2.50
   2  -3   5   72.69    2.40
  -3   3  -5    5.40    1.90
   3  -3   5    6.70    1.20
   3  -3   5    5.10    1.30
   3  -3   5    7.90    0.90
   3  -3   5    7.50    1.30
   4  -3   5  407.26   10.20
   4  -3   5  380.06   10.90
   4  -3   5  423.66   10.30
   4  -3   5  389.06   10.30
   5  -3   5   21.10    1.50
   5  -3   5   19.60    1.10
   5  -3   5   19.90    1.10
   6  -3   5    0.60    0.40
   6  -3   5    1.10    0.40
   7  -3   5    5.50    0.60
   7  -3   5    5.60    0.70
   8  -3   5    2.40    0.60
   9   2  -5   34.40    1.20
  -9  -2   5   35.80    1.10
   8   2  -5   13.40    0.90
   8   2  -5   11.30    1.00
  -8  -2   5   12.10    0.70
   7   2  -5   27.40    1.30
   7   2  -5   26.70    1.30
   6   2  -5   35.70    1.60
   6   2  -5   35.00    1.60
   5   2  -5  209.08    5.60
   5   2  -5  209.48    5.60
   5   2  -5  194.08    7.70
   4   2  -5  114.29    3.40
   4   2  -5  111.19    4.50
   3   2  -5  254.37    7.30
   3   2  -5  255.27    7.30
   2   2  -5  129.89    4.20
   2   2  -5  130.09    3.90
   1   2  -5  126.99    4.10
   0   2  -5   20.90    1.50
  -1   2  -5   45.10    2.20
  -2   2  -5  101.69    4.60
  -3   2  -5  327.57    9.40
   3  -2   5  311.07    8.30
   3  -2   5  316.67    8.20
  -4   2  -5  150.38    6.20
   4  -2   5  158.88    4.30
   4  -2   5  160.08    4.50
   4  -2   5  156.98    4.30
   5  -2   5  466.55   12.30
   5  -2   5  492.15   12.10
   5  -2   5  469.25   12.10
   5  -2   5  495.75   12.20
   6  -2   5  510.95   12.80
   6  -2   5  508.15   12.90
   6  -2   5  508.05   12.80
   6  -2   5  509.85   12.80
   7  -2   5   64.89    2.00
   7  -2   5   63.69    2.10
   7  -2   5   66.49    2.40
   8  -2   5    4.60    0.60
   8  -2   5    3.30    0.50
   8  -2   5    2.30    0.60
   9   1  -5   24.70    1.00
  -9  -1   5   25.20    1.10
   8   1  -5  103.09    3.00
   8   1  -5  107.09    2.90
   8   1  -5  100.49    2.90
   7   1  -5    0.40    0.60
   7   1  -5    1.30    0.60
   7   1  -5    0.90    0.50
   6   1  -5   51.19    1.90
   6   1  -5   49.20    1.90
   6   1  -5   51.69    1.90
   5   1  -5   27.20    1.50
   5   1  -5   29.20    1.50
   5   1  -5   26.80    3.60
   4   1  -5  109.39    4.20
   4   1  -5  100.79    3.20
   3   1  -5   41.30    2.10
   3   1  -5   39.70    2.00
   2   1  -5   11.00    1.10
   2   1  -5    9.90    1.20
   1   1  -5   36.20    1.70
   0   1  -5 1163.78   29.20
  -1   1  -5 2563.84   63.59
  -2   1  -5  533.55   14.10
  -3   1  -5   52.59    2.60
  -4   1  -5   20.00    2.50
   4  -1   5   20.40    1.10
   4  -1   5   19.30    1.50
   4  -1   5   17.60    1.20
   4  -1   5   18.80    1.60
   5  -1   5   26.00    1.70
   5  -1   5   25.80    1.20
   5  -1   5   23.30    1.40
   5  -1   5   22.50    1.20
   6  -1   5  145.99    4.00
   6  -1   5  151.88    4.10
   6  -1   5  146.39    4.30
   6  -1   5  149.39    4.10
   7  -1   5   31.50    1.30
   7  -1   5   30.50    1.30
   7  -1   5   30.60    1.30
   8  -1   5   31.30    1.10
   8  -1   5   29.50    1.20
   8  -1   5   29.20    1.10
  -9   0   5   11.70    0.70
   8   0  -5  111.89    3.10
   8   0  -5  109.89    3.20
   8   0  -5  114.39    3.10
   8   0  -5  109.59    3.00
   7   0  -5   65.29    2.20
   7   0  -5   61.39    2.10
   7   0  -5   64.69    2.20
   7   0  -5   64.49    2.00
   6   0  -5   11.30    1.20
   6   0  -5   10.10    1.30
   6   0  -5   11.70    1.20
   6   0  -5   11.00    1.00
   5   0  -5   60.49    4.30
   5   0  -5   59.89    2.00
   5   0  -5   61.09    2.20
   5   0  -5   61.79    2.20
   5   0  -5   60.09    2.30
   4   0  -5    7.40    1.90
   4   0  -5    6.80    1.30
   4   0  -5    9.50    1.20
   3   0  -5   77.49    2.90
   3   0  -5   74.89    2.60
   2   0  -5   40.40    1.80
   2   0  -5   40.30    1.80
   1   0  -5   49.70    1.90
  -1   0   5   50.09    2.00
   0   0  -5  107.39    3.40
  -1   0  -5  588.14   15.20
  -2   0  -5   52.29    2.60
  -3   0  -5  101.59    3.60
  -4   0  -5   25.90    2.40
   4   0   5   27.30    1.40
   4   0   5   24.90    1.30
   4   0   5   27.30    1.70
   5   0   5   61.09    2.40
   5   0   5   62.39    2.00
   5   0   5   61.99    2.10
   5   0   5   60.19    2.10
   6   0   5    5.40    0.80
   6   0   5    7.90    0.90
   6   0   5    6.70    1.40
   6   0   5    6.80    0.90
   7   0   5    2.00    0.70
   7   0   5    2.30    0.60
   7   0   5    2.40    0.50
   8   0   5   10.20    0.70
   8   0   5    9.20    0.70
   8   0   5   10.30    0.90
   9   0   5   37.80    1.20
   9   0   5   40.10    1.20
   8  -1  -5    5.40    0.70
   8  -1  -5    6.70    0.90
   8  -1  -5    5.40    0.70
   8  -1  -5    5.50    0.60
   7  -1  -5    3.50    0.60
   7  -1  -5    2.70    0.60
   7  -1  -5    3.50    1.00
   7  -1  -5    2.60    0.60
   6  -1  -5    1.10    0.60
   6  -1  -5    1.80    0.60
   6  -1  -5    0.80    0.60
   6  -1  -5    0.90    0.40
   5  -1  -5  126.19    3.60
   5  -1  -5  130.19    3.70
   5  -1  -5  123.99    6.00
   5  -1  -5  129.49    3.80
   5  -1  -5  130.99    3.60
   4  -1  -5  389.16   10.00
   4  -1  -5  380.96    9.90
   4  -1  -5  378.66    9.80
   4  -1  -5  386.96    9.80
   4  -1  -5  398.26   11.20
   3  -1  -5   55.69    2.60
   3  -1  -5   54.39    2.30
   2  -1  -5    2.80    1.00
   2  -1  -5    3.00    0.90
   1  -1  -5   11.20    1.00
   0  -1  -5 1322.77   32.80
   0   1   5 1279.07   32.40
   0   1   5 1349.56   32.50
  -1  -1  -5   85.79    3.00
   1   1   5   92.59    2.80
   1   1   5   87.19    2.60
  -2  -1  -5 1392.86   33.70
   2   1   5 1303.77   33.40
  -3  -1  -5 1845.42   44.30
   3   1   5 1714.33   43.80
  -4  -1  -5   14.90    2.00
   4   1   5   18.00    1.80
   5   1   5    1.20    0.60
   5   1   5    1.30    0.60
   5   1   5    0.00    0.70
   5   1   5    0.30    0.50
   6   1   5   47.00    1.60
   6   1   5   48.20    1.70
   6   1   5   47.20    1.80
   7   1   5   18.80    1.10
   7   1   5   21.90    1.30
   7   1   5   18.10    1.00
  -8  -1  -5  125.99    3.60
   8   1   5  126.49    3.50
   8   1   5  126.99    3.50
   8   1   5  127.09    3.40
   9   1   5    3.10    0.50
   9   1   5    3.20    0.60
   9   1   5    3.40    0.50
   8  -2  -5    3.70    0.60
   8  -2  -5    2.80    0.60
   8  -2  -5    1.90    0.60
   8  -2  -5    3.60    0.70
   7  -2  -5    6.50    0.80
   7  -2  -5    6.00    0.60
   7  -2  -5    5.10    0.80
   6  -2  -5   18.50    1.20
   6  -2  -5   18.60    1.00
   6  -2  -5   19.40    1.20
   6  -2  -5   18.40    1.30
   5  -2  -5   10.90    1.50
   5  -2  -5   11.10    1.20
   5  -2  -5   12.20    1.30
   5  -2  -5   13.20    1.00
   4  -2  -5  155.38    4.10
   4  -2  -5  149.79    4.30
   4  -2  -5  151.08    4.20
   4  -2  -5  154.58    4.30
   4  -2  -5  146.69    4.60
   2  -2  -5   61.69    2.50
   1  -2  -5    3.40    1.00
  -1   2   5    4.60    0.90
   0  -2  -5   34.40    1.70
   0   2   5   33.40    1.50
  -1  -2  -5  642.54   16.60
   1   2   5  634.84   16.20
  -2  -2  -5  157.78    4.90
   2   2   5  156.58    4.60
  -3  -2  -5  159.48    5.20
   3   2   5  174.78    5.10
  -4  -2  -5  102.09    3.90
   4   2   5   96.79    2.90
   4   2   5  100.49    3.80
   4   2   5   94.29    3.10
   5   2   5   63.19    2.10
   5   2   5   61.99    2.20
   5   2   5   64.29    2.10
   6   2   5   72.59    2.30
   6   2   5   72.39    2.30
   6   2   5   73.39    2.40
   7   2   5   46.70    1.60
   7   2   5   47.20    1.80
   7   2   5   46.80    1.60
  -8  -2  -5    1.20    0.70
   8   2   5    2.10    0.40
   8   2   5    1.30    0.40
   8   2   5    1.20    0.50
   9   2   5    9.20    0.80
   9   2   5    9.40    0.70
   9   2   5    8.00    0.60
   8  -3  -5   18.70    0.80
   8  -3  -5   17.80    1.00
   8  -3  -5   20.70    0.90
   8  -3  -5   19.10    1.20
  -8   3   5   17.20    1.00
   7  -3  -5    5.00    0.80
   7  -3  -5    5.90    0.70
   7  -3  -5    5.20    0.90
   7  -3  -5    6.10    0.60
   6  -3  -5   17.90    1.00
   6  -3  -5   17.70    1.20
   6  -3  -5   17.10    0.90
   5  -3  -5  118.69    3.40
   5  -3  -5  120.79    3.50
   5  -3  -5  121.09    3.60
   5  -3  -5  119.69    3.60
   4  -3  -5  313.47    8.40
   4  -3  -5  315.97    8.50
   4  -3  -5  327.17    8.30
   4  -3  -5  322.97    8.40
   4  -3  -5  332.67    8.30
   3  -3  -5  964.10   23.70
   3  -3  -5 1012.00   23.70
   3  -3  -5  956.10   23.80
   3  -3  -5  937.01   23.80
   3  -3  -5  931.81   23.80
   2  -3  -5  754.22   19.50
   1  -3  -5  818.92   20.90
  -1   3   5  809.42   21.00
   0  -3  -5   39.60    2.10
   0   3   5   41.00    1.90
  -1  -3  -5  292.87    8.50
   1   3   5  306.47    8.30
  -2  -3  -5  146.79    4.80
   2   3   5  149.99    4.60
  -3  -3  -5   62.79    2.90
   3   3   5   62.29    2.70
  -4  -3  -5   24.20    2.60
   4   3   5   25.70    2.30
   4   3   5   24.20    1.20
   5   3   5   -0.10    0.50
   5   3   5    0.10    0.80
   5   3   5   -0.50    0.60
   5   3   5   -0.70    2.30
   6   3   5   48.90    1.80
   6   3   5   48.40    2.00
   6   3   5   49.90    1.70
   6   3   5   44.70    2.20
  -7  -3  -5  227.98    6.00
   7   3   5  219.98    5.90
   7   3   5  212.48    5.80
   7   3   5  218.68    5.70
   7   3   5  220.78    5.80
  -8  -3  -5   63.69    2.00
   8   3   5   61.49    2.10
   8   3   5   62.19    2.00
   8   3   5   58.09    2.20
   8   3   5   62.29    1.90
   9   3   5   10.70    0.60
   7  -4  -5  205.58    5.20
   7  -4  -5  205.28    5.30
   7  -4  -5  205.18    5.30
   7  -4  -5  195.08    5.40
   6  -4  -5   95.19    2.70
   6  -4  -5   94.19    3.30
   6  -4  -5   93.79    2.80
   6  -4  -5   91.79    2.70
   5  -4  -5   26.70    1.70
   5  -4  -5   27.40    1.50
   5  -4  -5   27.30    1.50
   5  -4  -5   26.50    1.40
   4  -4  -5    1.60    0.50
   4  -4  -5    2.00    0.70
   4  -4  -5    1.40    0.50
   4  -4  -5    2.10    0.80
   4  -4  -5    1.30    0.70
   3  -4  -5   -0.10    0.80
   3  -4  -5    1.20    0.70
   3  -4  -5    0.80    0.70
   3  -4  -5    0.00    0.50
   3  -4  -5    0.20    0.60
  -3   4   5    1.50    1.70
   2  -4  -5  180.68    5.00
   2  -4  -5  179.88    6.00
   2  -4  -5  180.68    4.90
   2  -4  -5  182.68    5.10
   2  -4  -5  167.58    4.90
   2  -4  -5  180.58    5.00
  -2   4   5  182.88    6.30
   1  -4  -5   10.80    1.50
   1  -4  -5   11.00    1.90
   1  -4  -5    6.10    1.60
  -1   4   5    8.70    1.70
   0   4   5    5.60    1.30
  -1  -4  -5    0.70    0.90
   1   4   5    1.70    0.80
  -2  -4  -5    1.10    1.00
   2   4   5    2.40    1.50
  -3  -4  -5   -0.10    1.20
  -3  -4  -5    0.50    0.80
   3   4   5   -0.70    0.50
   3   4   5   -0.30    0.60
  -4  -4  -5   -0.20    1.80
  -4  -4  -5    1.50    0.90
   4   4   5    0.10    0.40
   4   4   5    1.30    1.50
  -5  -4  -5  149.19    4.30
   5   4   5  144.59    4.40
   5   4   5  147.99    4.20
  -6  -4  -5  163.88    4.60
   6   4   5  160.78    4.50
   6   4   5  156.38    4.40
  -7  -4  -5   14.90    1.10
   7   4   5   13.60    1.10
   7   4   5   14.00    0.90
  -8  -4  -5  109.49    3.10
   8   4   5  116.49    3.20
   8   4   5  107.39    3.10
   9   4   5   -0.10    0.30
   7  -5  -5   16.70    1.00
   7  -5  -5   19.40    0.70
   7  -5  -5   18.70    0.80
   6  -5  -5    0.70    0.30
   6  -5  -5    0.30    0.40
   6  -5  -5    1.00    0.50
   6  -5  -5    1.20    0.50
   5  -5  -5   17.90    1.10
   5  -5  -5   16.50    1.20
   5  -5  -5   18.60    1.00
   5  -5  -5   15.70    1.00
   5  -5  -5   18.60    1.40
   4  -5  -5   65.79    2.30
   4  -5  -5   66.29    2.30
   4  -5  -5   65.99    2.20
   4  -5  -5   67.19    2.20
   4  -5  -5   64.19    2.30
   3  -5  -5   41.50    1.80
   3  -5  -5   43.30    1.90
   3  -5  -5   44.10    1.90
   3  -5  -5   43.90    1.70
   3  -5  -5   45.90    1.90
   2  -5  -5   27.70    1.70
   2  -5  -5   28.60    1.40
   2  -5  -5   28.20    1.90
   2  -5  -5   29.20    1.60
   2  -5  -5   29.90    1.50
   2  -5  -5   27.50    1.70
   1  -5  -5   63.99    2.40
   1  -5  -5   65.69    2.40
   1  -5  -5   65.99    2.40
   1  -5  -5   67.99    4.00
   1  -5  -5   64.49    2.40
  -1   5   5   63.49    3.80
   0  -5  -5   52.69    2.00
   0  -5  -5   53.19    2.10
   0  -5  -5   51.89    2.10
   0  -5  -5   54.39    1.90
   0  -5  -5   48.10    2.20
   0  -5  -5   59.29    3.40
   0   5   5   54.69    3.20
  -1  -5  -5    8.50    1.70
  -1  -5  -5    9.60    1.20
  -1  -5  -5   11.80    1.10
  -1  -5  -5    9.40    2.40
  -1  -5  -5   11.60    1.50
  -1  -5  -5   12.60    1.20
   1   5   5   13.50    2.20
  -2  -5  -5  197.98    5.40
  -2  -5  -5  196.58    5.50
  -2  -5  -5  194.28    5.30
  -2  -5  -5  201.48    6.90
  -2  -5  -5  194.78    5.50
  -2  -5  -5  189.68    5.50
   2   5   5  207.38    6.80
  -3  -5  -5   86.29    4.60
  -3  -5  -5   87.59    2.70
  -3  -5  -5   88.89    2.70
  -3  -5  -5   83.79    2.80
   3   5   5   80.59    4.30
   3   5   5   89.29    2.60
  -4  -5  -5  139.39    4.10
  -4  -5  -5  143.39    4.10
   4   5   5  142.39    3.90
  -5  -5  -5  119.49    3.60
  -5  -5  -5  125.79    3.70
   5   5   5  124.09    3.40
   5   5   5  122.59    3.60
  -6  -5  -5   45.60    2.00
   6   5   5   43.20    1.70
   6   5   5   42.60    1.60
   7   5   5   51.79    1.80
  -8  -5  -5  452.65   11.30
   8   5   5  443.16   11.20
   8   5   5  460.45   11.20
   6  -6  -5  237.38    6.10
   6  -6  -5  231.68    6.00
   6  -6  -5  238.28    6.10
   5  -6  -5  285.77    7.30
   5  -6  -5  269.87    7.20
   5  -6  -5  283.57    7.30
   4  -6  -5    0.70    0.50
   4  -6  -5    1.70    0.60
   4  -6  -5    1.70    0.40
   4  -6  -5    1.90    0.60
   3  -6  -5   88.89    2.80
   3  -6  -5   91.79    2.80
   3  -6  -5   86.49    2.70
   3  -6  -5   85.59    2.80
   2  -6  -5  102.19    3.20
   2  -6  -5  105.19    3.10
   2  -6  -5  100.99    3.20
   2  -6  -5  106.09    3.20
   2  -6  -5  104.59    3.20
   1  -6  -5    2.20    0.80
   1  -6  -5    4.50    1.00
   1  -6  -5    1.90    0.50
   1  -6  -5    3.10    0.90
   1  -6  -5    1.70    0.50
   0  -6  -5   14.70    1.10
   0  -6  -5   15.80    1.10
   0  -6  -5   14.30    1.10
   0  -6  -5   14.10    1.30
   0  -6  -5   14.10    1.30
  -1  -6  -5  180.68    6.20
  -1  -6  -5  202.98    5.40
  -1  -6  -5  203.08    5.50
  -1  -6  -5  200.68    5.40
  -1  -6  -5  201.38    5.40
  -2  -6  -5   11.70    1.40
  -2  -6  -5   13.20    1.40
  -2  -6  -5    9.60    1.60
  -2  -6  -5   11.10    1.00
  -2  -6  -5   12.20    1.30
  -3  -6  -5    1.40    0.60
  -3  -6  -5    1.10    0.60
  -3  -6  -5    2.30    1.00
   3   6   5    2.20    0.50
  -4  -6  -5  109.49    3.20
  -4  -6  -5  110.39    3.30
   4   6   5  107.49    3.10
  -5  -6  -5   12.00    1.20
  -5  -6  -5   11.90    1.20
   5   6   5   11.80    1.00
   5   6   5   11.20    0.90
  -6  -6  -5  171.98    4.70
   6   6   5  167.48    4.50
   6   6   5  164.78    4.60
  -7  -6  -5   18.60    1.00
   7   6   5   17.50    0.90
   7   6   5   17.90    0.90
  -8  -6  -5    3.90    0.60
   8   6   5    4.70    0.70
   8   6   5    3.00    0.70
   5  -7  -5    5.30    0.60
   5  -7  -5    6.70    0.60
   5  -7  -5    5.40    0.60
   4  -7  -5   16.10    0.90
   4  -7  -5   14.60    0.90
   4  -7  -5   14.70    0.90
   4  -7  -5   16.30    1.00
   3  -7  -5  121.59    3.60
   3  -7  -5  121.39    3.60
   3  -7  -5  126.39    3.70
   2  -7  -5   53.59    1.80
   2  -7  -5   52.99    2.00
   2  -7  -5   53.99    2.10
   2  -7  -5   52.09    1.90
   2  -7  -5   50.99    1.90
   1  -7  -5  210.58    5.70
   1  -7  -5  211.28    5.80
   1  -7  -5  214.78    5.80
   1  -7  -5  222.78    5.80
   1  -7  -5  212.88    5.80
   0  -7  -5    2.80    0.90
   0  -7  -5    4.00    0.90
   0  -7  -5    3.70    0.90
   0  -7  -5    4.50    1.10
  -1  -7  -5  127.59    3.70
  -1  -7  -5  128.59    3.80
  -1  -7  -5  128.39    3.80
  -1  -7  -5  131.59    3.90
  -2  -7  -5   68.49    2.70
  -2  -7  -5   65.09    2.30
  -2  -7  -5   67.69    2.30
  -2  -7  -5   68.19    2.30
  -2  -7  -5   70.49    2.40
  -3  -7  -5   45.10    1.80
  -3  -7  -5   46.90    1.70
  -3  -7  -5   47.60    1.80
  -3  -7  -5   48.10    1.80
   3   7   5   47.90    1.70
  -4  -7  -5   41.40    1.60
  -4  -7  -5   41.30    1.70
   4   7   5   42.50    1.50
  -5  -7  -5    2.10    0.70
  -5  -7  -5    2.20    0.50
   5   7   5    1.20    0.40
  -6  -7  -5   22.40    1.10
   6   7   5   23.90    1.00
   6   7   5   22.80    1.00
  -7  -7  -5    0.40    0.30
   7   7   5    0.00    0.50
   7   7   5    0.60    0.40
   4  -8  -5   12.00    0.80
   4  -8  -5   12.40    0.80
   3  -8  -5   28.10    1.10
   3  -8  -5   28.00    1.10
   3  -8  -5   26.80    1.20
   2  -8  -5   12.80    0.90
   2  -8  -5   12.60    0.80
   2  -8  -5   13.30    0.90
   2  -8  -5   14.20    1.00
   1  -8  -5   29.50    1.20
   0  -8  -5    2.60    0.50
   0  -8  -5    3.50    0.70
   0  -8  -5    2.80    0.70
   0  -8  -5    2.40    0.70
  -1  -8  -5    4.50    0.60
  -1  -8  -5    3.80    0.80
  -1  -8  -5    4.30    0.70
  -1  -8  -5    4.10    0.80
  -2  -8  -5   18.20    1.00
  -2  -8  -5   17.20    1.00
  -2  -8  -5   17.70    1.00
  -2  -8  -5   17.60    1.10
   2   8   5   19.30    1.40
  -3  -8  -5   12.50    1.10
  -3  -8  -5   13.00    1.10
  -3  -8  -5   13.00    0.90
  -3  -8  -5   13.30    1.10
   3   8   5   15.00    1.00
  -4  -8  -5    0.40    0.40
  -4  -8  -5    0.60    0.40
   4   8   5    0.70    0.60
  -5  -8  -5  114.99    3.20
  -5  -8  -5  113.39    3.40
   5   8   5  116.79    3.40
   5   8   5  120.09    3.40
  -6  -8  -5  208.68    5.40
   6   8   5  207.78    5.40
   2  -9  -5   27.40    1.00
   2  -9  -5   25.40    1.00
   2  -9  -5   27.00    1.00
   1  -9  -5    6.70    0.60
   1  -9  -5    7.60    0.70
   1  -9  -5    6.30    0.70
   1  -9  -5    6.80    0.60
   0  -9  -5   99.59    2.70
   0  -9  -5  101.49    3.00
   0  -9  -5   93.89    3.20
   0  -9  -5   96.69    2.80
  -1  -9  -5    0.80    0.30
  -1  -9  -5    0.40    0.30
  -2  -9  -5    9.20    0.70
  -2  -9  -5    7.30    0.70
  -2  -9  -5    8.80    0.70
  -3  -9  -5    8.70    0.70
  -3  -9  -5    6.80    0.80
  -3  -9  -5    8.20    0.80
  -4  -9  -5  208.88    5.40
  -4  -9  -5  213.88    5.50
   4   9   5  213.58    5.40
  -5  -9  -5   28.20    1.00
   4   8  -6  156.38    3.90
  -4  -8   6  148.59    3.90
   3   8  -6  160.38    4.10
  -3  -8   6  155.18    4.10
  -3  -8   6  154.48    4.00
   2   8  -6    7.10    0.90
  -2  -8   6    9.70    0.70
  -2  -8   6    9.90    0.60
  -2  -8   6    9.60    0.70
   1   8  -6    4.40    1.10
  -1  -8   6    5.00    0.60
  -1  -8   6    6.50    0.60
  -1  -8   6    4.60    0.60
   0  -8   6    9.90    0.70
   0  -8   6   10.10    0.70
   0  -8   6    9.70    0.60
   1  -8   6   52.69    1.50
   1  -8   6   49.70    1.60
   1  -8   6   50.09    1.60
   5   7  -6    4.30    0.60
   4   7  -6    0.80    0.40
  -4  -7   6    0.40    0.40
   3   7  -6   18.10    1.10
  -3  -7   6   20.60    1.20
  -3  -7   6   18.30    1.00
  -3  -7   6   19.70    1.00
  -2  -7   6    8.80    0.80
  -2  -7   6   10.50    0.80
  -2  -7   6   10.70    0.80
  -1  -7   6    7.80    0.80
  -1  -7   6    8.00    0.80
  -1  -7   6    6.40    0.90
   0  -7   6    7.80    0.70
   0  -7   6    8.90    0.80
   0  -7   6    9.60    0.80
   1  -7   6    0.20    0.40
   1  -7   6    0.60    0.40
   1  -7   6    0.90    0.40
   2  -7   6    1.10    0.40
   2  -7   6    2.20    0.60
   2  -7   6    1.20    0.50
   3  -7   6   19.50    1.00
   7   6  -6   -0.30    0.30
   6   6  -6   21.70    1.00
   5   6  -6    4.60    0.70
   4   6  -6   78.79    3.00
  -3  -6   6  107.39    3.10
  -3  -6   6  106.59    3.20
  -3  -6   6  106.89    3.20
  -2  -6   6   54.39    1.90
  -2  -6   6   50.89    1.90
  -2  -6   6   54.19    2.10
  -1  -6   6   57.19    2.10
  -1  -6   6   55.69    2.00
  -1  -6   6   56.69    1.90
   0  -6   6   71.49    2.50
   0  -6   6   68.99    2.40
   0  -6   6   69.99    2.30
   1  -6   6  146.99    4.10
   1  -6   6  144.39    4.20
   1  -6   6  150.78    4.20
   2  -6   6   27.20    1.30
   2  -6   6   25.30    1.20
   3  -6   6  133.39    3.70
   3  -6   6  131.09    3.70
   4  -6   6   30.00    1.30
   4  -6   6   31.50    1.70
   7   5  -6    0.30    0.50
   6   5  -6    1.00    0.40
  -6  -5   6    0.80    0.60
   5   5  -6    5.80    0.80
   4   5  -6    4.00    0.90
  -4  -5   6    3.70    0.80
  -4  -5   6    3.50    0.90
  -4  -5   6    5.10    1.00
  -3  -5   6  130.19    3.70
  -3  -5   6  120.19    3.70
  -3  -5   6  125.09    3.70
  -3  -5   6  128.59    3.70
  -2  -5   6    7.90    1.00
  -2  -5   6   11.20    1.30
  -2  -5   6    9.10    1.10
  -2  -5   6    8.30    0.90
  -1  -5   6  493.35   12.30
  -1  -5   6  479.15   12.30
  -1  -5   6  468.15   12.10
  -1  -5   6  480.25   12.20
   0  -5   6    8.50    1.00
   0  -5   6    8.50    0.90
   0  -5   6    9.90    1.00
   0  -5   6    9.70    1.30
   1  -5   6   48.40    1.90
   1  -5   6   49.30    1.80
   1  -5   6   50.29    1.90
   1  -5   6   48.80    1.90
   2  -5   6  420.26   10.60
   2  -5   6  389.66   10.20
   2  -5   6  403.96   10.30
   2  -5   6  397.86   10.40
   3  -5   6    4.10    1.00
   3  -5   6    3.10    0.90
   3  -5   6    3.10    0.90
   4  -5   6    4.90    1.00
   4  -5   6    7.60    1.10
   4  -5   6    8.70    1.50
   5  -5   6   24.70    1.30
   5  -5   6   25.50    1.20
   8   4  -6   26.20    1.00
  -8  -4   6   23.00    1.00
   7   4  -6   56.49    1.80
  -7  -4   6   56.99    1.80
   6   4  -6   14.20    1.00
  -6  -4   6   14.20    1.20
   5   4  -6    0.90    0.50
  -5  -4   6    0.20    0.50
   4   4  -6   31.40    1.50
  -4  -4   6   33.30    1.50
  -3  -4   6  171.38    4.80
  -3  -4   6  167.18    4.70
  -3  -4   6  173.48    4.80
   2   4  -6  108.99    5.60
  -2  -4   6  120.49    3.40
  -2  -4   6  115.29    3.40
  -2  -4   6  114.39    3.50
  -2  -4   6  114.19    3.40
   1   4  -6    2.70    1.80
  -1  -4   6    4.70    1.10
  -1  -4   6    2.40    0.60
  -1  -4   6    3.30    0.70
  -1  -4   6    3.10    0.70
   0   4  -6    2.60    1.90
   0  -4   6    1.50    0.60
   0  -4   6    3.00    0.90
   0  -4   6    1.50    0.60
   0  -4   6    1.30    0.60
   1  -4   6  180.98    4.90
   1  -4   6  183.88    5.00
   1  -4   6  179.88    4.90
   1  -4   6  176.88    5.00
   2  -4   6  780.62   19.60
   2  -4   6  793.32   19.60
   2  -4   6  784.52   19.70
   3  -4   6  291.07    7.80
   3  -4   6  290.87    7.70
   3  -4   6  299.57    7.60
   4  -4   6    0.60    0.50
   4  -4   6    1.00    0.70
   4  -4   6    1.30    0.60
   5  -4   6    2.90    1.00
   5  -4   6    6.30    1.10
   6  -4   6    2.60    0.50
   6  -4   6    2.30    0.70
   6  -4   6    2.00    0.80
   7  -4   6    0.30    0.40
   8   3  -6    2.00    0.60
   8   3  -6    3.30    0.90
   7   3  -6  104.59    3.00
   7   3  -6   99.99    3.00
  -7  -3   6  103.59    2.90
   6   3  -6   59.09    2.10
   6   3  -6   58.39    2.00
  -6  -3   6   60.99    1.90
   5   3  -6  118.99    3.50
  -5  -3   6  113.59    3.30
   4   3  -6    3.60    1.10
  -4  -3   6    5.30    1.00
   3   3  -6  117.69    3.50
  -3  -3   6  112.99    3.30
  -3  -3   6  116.89    3.50
   2   3  -6   -0.60    1.40
  -2  -3   6    0.60    0.90
  -2  -3   6   -0.10    0.60
  -2  -3   6    0.20    0.90
  -2  -3   6   -0.60    0.60
   1   3  -6  150.68    5.30
  -1  -3   6  142.19    4.10
  -1  -3   6  150.38    4.30
  -1  -3   6  151.08    4.20
  -1  -3   6  139.99    4.10
   0   3  -6   32.80    2.50
   0  -3   6   31.40    1.70
   0  -3   6   29.60    1.60
   0  -3   6   31.30    1.50
   0  -3   6   31.80    1.50
  -1   3  -6   34.60    2.80
   1  -3   6   34.40    1.50
   1  -3   6   29.90    1.70
   1  -3   6   33.40    1.60
   1  -3   6   34.10    1.50
  -2   3  -6  191.58    7.00
   2  -3   6  192.88    5.40
   2  -3   6  194.48    5.20
   2  -3   6  195.68    5.40
   2  -3   6  194.28    5.30
   3  -3   6   48.50    1.90
   3  -3   6   48.60    1.90
   3  -3   6   44.70    2.00
   3  -3   6   50.69    1.70
   4  -3   6  211.68    5.80
   4  -3   6  215.18    5.60
   4  -3   6  210.48    5.60
   4  -3   6  206.28    5.70
   5  -3   6  225.88    5.90
   5  -3   6  225.68    6.10
   5  -3   6  222.08    5.90
   6  -3   6  142.69    4.00
   6  -3   6  143.19    4.10
   6  -3   6  147.59    3.90
   7  -3   6    0.90    0.30
   7  -3   6    2.00    0.60
   8   2  -6   14.70    0.90
   8   2  -6   12.70    0.90
  -8  -2   6   13.30    0.80
   7   2  -6    3.60    1.00
   7   2  -6    0.70    0.50
  -7  -2   6    0.70    0.40
   6   2  -6   32.00    1.60
   6   2  -6   30.70    1.40
   5   2  -6    0.00    1.00
   5   2  -6    1.10    1.10
   5   2  -6    0.50    0.60
  -4  -2   6   20.80    1.10
   3   2  -6   90.69    2.90
  -3  -2   6   93.19    2.80
   2   2  -6   40.60    2.60
   1   2  -6  467.75   12.70
   0   2  -6    2.20    0.90
  -1   2  -6   54.69    2.80
  -2   2  -6 1107.39   27.80
   2  -2   6 1047.20   26.50
   2  -2   6 1064.19   26.60
   2  -2   6 1078.59   26.50
  -3   2  -6  248.68    8.20
   3  -2   6  241.28    6.40
   3  -2   6  249.18    6.60
   3  -2   6  250.07    6.40
   3  -2   6  241.08    6.50
  -4   2  -6  391.56   12.90
   4  -2   6  428.96   10.50
   4  -2   6  400.56   10.50
   4  -2   6  416.86   10.70
   4  -2   6  426.16   10.40
   5  -2   6  501.75   13.00
   5  -2   6  521.35   12.80
   5  -2   6  511.85   12.90
   6  -2   6  411.56   10.10
   6  -2   6  393.46   10.00
   6  -2   6  388.66   10.00
   6  -2   6  388.66   10.10
   7  -2   6    1.10    0.70
   7  -2   6    0.40    0.30
   7  -2   6    0.30    0.40
   8  -2   6   34.50    1.10
   8  -2   6   33.40    1.10
   8   1  -6    0.70    0.50
   8   1  -6    0.00    0.40
  -8  -1   6    0.40    0.30
   7   1  -6   41.90    1.80
   7   1  -6   44.00    1.60
   7   1  -6   41.30    1.60
   6   1  -6  104.29    3.20
   6   1  -6  104.49    3.10
   6   1  -6  104.79    3.20
   5   1  -6  327.07    9.20
   5   1  -6  349.87    9.00
   5   1  -6  364.46    9.00
   4   1  -6   22.30    1.60
   4   1  -6   20.40    1.80
   4   1  -6   23.20    2.40
   4   1  -6   24.00    1.40
   4   1  -6   24.90    3.20
   3   1  -6  148.79    4.90
   3   1  -6  143.49    4.20
   2   1  -6   25.00    1.70
   2   1  -6   24.00    1.80
   1   1  -6 2008.30   49.80
   0   1  -6  373.06   10.20
  -1   1  -6   25.00    1.80
  -2   1  -6   72.19    3.20
  -3   1  -6  277.27    8.30
   3  -1   6  269.57    7.00
   3  -1   6  270.97    7.00
   3  -1   6  262.77    7.10
   3  -1   6  272.37    7.20
  -4   1  -6   25.00    3.60
   4  -1   6   19.40    1.10
   4  -1   6   18.50    1.50
   4  -1   6   18.60    1.10
   4  -1   6   20.90    1.80
   5  -1   6    5.90    1.20
   5  -1   6    5.20    0.80
   5  -1   6    6.00    0.80
   5  -1   6    5.70    1.30
   6  -1   6   10.80    0.90
   6  -1   6   10.10    0.90
   6  -1   6    9.00    1.10
   6  -1   6    9.60    1.20
   7  -1   6   24.60    1.50
   7  -1   6   29.00    1.20
   8  -1   6   50.69    1.60
   8  -1   6   55.19    1.70
   8  -1   6   53.29    1.70
   8   0  -6    3.00    0.70
   8   0  -6    4.40    0.80
   8   0  -6    1.90    0.40
  -8   0   6    3.10    0.50
   7   0  -6   58.39    2.00
   7   0  -6   53.59    1.90
   7   0  -6   55.09    1.80
   7   0  -6   53.69    1.90
   6   0  -6  191.28    5.10
   6   0  -6  192.98    5.20
   6   0  -6  183.98    5.10
   6   0  -6  196.88    5.20
   5   0  -6   31.70    1.70
   5   0  -6   28.50    1.70
   5   0  -6   31.90    1.50
   5   0  -6   30.00    1.90
   4   0  -6   12.50    1.90
   4   0  -6   14.90    1.70
   4   0  -6   16.20    2.80
   4   0  -6   13.40    1.30
   4   0  -6   14.10    1.20
   3   0  -6  135.79    4.60
   2   0  -6  361.46    9.80
   2   0  -6  363.76    9.70
   1   0  -6  282.67    7.90
   0   0  -6  311.27    8.60
  -1   0  -6 1373.76   34.50
  -2   0  -6    4.30    1.30
  -4   0  -6    0.30    1.50
   4   0   6    0.60    0.40
   4   0   6    0.60    0.50
   4   0   6    2.90    0.80
   4   0   6    2.40    0.80
   5   0   6   24.00    1.70
   5   0   6   28.20    2.00
   5   0   6   29.70    1.40
   5   0   6   29.60    1.30
   6   0   6    0.10    0.40
   6   0   6   -0.10    0.30
   6   0   6    0.40    0.60
   6   0   6    0.50    0.70
   7   0   6    4.60    0.60
   7   0   6    3.90    0.70
   7   0   6    3.20    0.80
  -8   0  -6   49.00    1.80
   8   0   6   47.50    1.50
   8   0   6   50.79    1.50
   8   0   6   47.90    1.60
   8  -1  -6    1.10    0.30
   8  -1  -6    3.20    0.80
   8  -1  -6    1.10    0.50
   8  -1  -6    1.40    0.50
  -8   1   6    1.00    0.30
   7  -1  -6   76.29    2.30
   6  -1  -6   49.80    2.00
   6  -1  -6   49.00    1.80
   6  -1  -6   48.20    1.90
   5  -1  -6  140.49    4.60
   5  -1  -6  143.79    4.10
   5  -1  -6  144.79    4.10
   5  -1  -6  147.29    4.00
   4  -1  -6    1.90    1.00
   4  -1  -6    1.50    0.60
   4  -1  -6    0.80    0.90
   4  -1  -6    0.90    1.80
   4  -1  -6    1.00    0.50
   4  -1  -6    1.50    0.90
   3  -1  -6   17.40    1.20
   3  -1  -6   14.70    1.60
   2  -1  -6    3.50    0.90
   1  -1  -6   89.59    3.10
  -1   1   6   82.09    2.90
   0  -1  -6  464.05   12.30
  -1  -1  -6  105.69    3.70
  -2  -1  -6  646.24   16.90
  -3  -1  -6    1.20    1.00
  -4  -1  -6   16.40    2.70
   4   1   6   19.00    1.30
   4   1   6   18.20    1.50
   4   1   6   17.80    1.20
   4   1   6   17.90    1.10
   5   1   6   58.59    2.00
   5   1   6   58.29    1.90
   5   1   6   58.49    2.00
   5   1   6   59.79    2.30
   6   1   6  233.08    6.10
   6   1   6  226.38    6.00
   6   1   6  232.48    6.10
   7   1   6   99.59    2.90
   7   1   6  101.39    3.00
   7   1   6  101.69    2.90
  -8  -1  -6   82.79    2.50
   8   1   6   83.69    2.40
   8   1   6   84.59    2.40
   8   1   6   82.59    2.40
   9   1   6    0.10    0.30
   9   1   6    0.10    0.30
   9   1   6   -0.10    0.30
   8  -2  -6    0.10    0.60
   8  -2  -6    0.50    0.40
   8  -2  -6    0.20    0.30
  -8   2   6   -0.20    0.40
   7  -2  -6   96.89    2.90
   7  -2  -6   98.99    2.80
   7  -2  -6   95.89    2.90
   7  -2  -6   97.69    2.80
   6  -2  -6   29.30    1.30
   6  -2  -6   27.40    1.40
   6  -2  -6   30.50    1.30
   6  -2  -6   30.00    1.50
   5  -2  -6   97.79    2.90
   5  -2  -6  101.39    3.10
   5  -2  -6   95.69    2.90
   5  -2  -6   96.59    3.20
   5  -2  -6  101.89    3.10
   4  -2  -6  127.99    3.60
   4  -2  -6  127.39    3.70
   4  -2  -6  125.59    3.70
   4  -2  -6  126.09    3.60
   4  -2  -6  122.89    3.90
   3  -2  -6  195.88    5.40
   3  -2  -6  205.38    5.20
   3  -2  -6  189.58    5.30
   3  -2  -6  195.58    5.50
   3  -2  -6  192.98    5.40
   2  -2  -6  559.74   14.70
   1  -2  -6   64.39    2.70
  -1   2   6   66.49    2.60
   0  -2  -6   13.70    1.40
   0   2   6   12.90    1.20
  -1  -2  -6  829.72   20.80
   1   2   6  727.73   19.60
  -2  -2  -6 2279.17   55.39
   2   2   6 2181.68   54.89
  -3  -2  -6   38.70    2.60
   3   2   6   38.20    2.10
  -4  -2  -6  142.49    5.30
  -4  -2  -6  138.89    4.10
   4   2   6  131.29    4.00
   4   2   6  135.79    3.80
   4   2   6  138.39    3.80
   4   2   6  136.89    4.00
   5   2   6  889.61   22.60
   5   2   6  927.61   22.50
   5   2   6  919.81   22.50
   6   2   6    2.50    0.60
   6   2   6    4.00    0.70
   6   2   6    3.30    0.80
   7   2   6    1.60    0.60
   7   2   6    1.80    0.50
   7   2   6    2.40    0.70
  -8  -2  -6    4.40    1.00
   8   2   6    4.00    0.70
   8   2   6    3.90    0.80
   8   2   6    4.00    0.60
   9   2   6    1.30    0.40
   9   2   6    0.50    0.50
   8  -3  -6    4.50    0.50
   8  -3  -6    3.10    0.60
   8  -3  -6    6.10    1.00
   7  -3  -6  105.79    2.90
   7  -3  -6  105.39    3.00
   7  -3  -6  102.59    3.00
   7  -3  -6  103.59    2.90
  -7   3   6  103.39    2.90
   6  -3  -6    3.50    0.80
   6  -3  -6    4.10    0.90
   6  -3  -6    3.00    0.90
   5  -3  -6  282.87    7.40
   5  -3  -6  278.87    7.50
   5  -3  -6  284.77    7.50
   5  -3  -6  286.77    7.50
   4  -3  -6  233.08    6.60
   4  -3  -6  245.68    6.60
   4  -3  -6  240.18    6.70
   4  -3  -6  250.07    6.40
   3  -3  -6  181.58    5.20
   3  -3  -6  182.38    5.20
   3  -3  -6  185.18    5.00
   3  -3  -6  193.28    5.00
   3  -3  -6  182.28    5.10
   2  -3  -6  212.58    6.50
   2  -3  -6  199.78    5.60
   2  -3  -6  200.88    5.40
   2  -3  -6  202.38    5.60
   2  -3  -6  204.48    5.40
  -2   3   6  204.28    6.70
   1  -3  -6    1.20    1.10
  -1   3   6    2.50    1.00
   0  -3  -6  229.48    6.90
   0   3   6  222.68    6.60
  -1  -3  -6  188.58    5.90
   1   3   6  186.38    5.70
  -2  -3  -6   85.69    3.60
   2   3   6   85.69    3.20
  -3  -3  -6  506.95   13.20
  -3  -3  -6  531.65   14.30
   3   3   6  528.45   14.10
  -4  -3  -6    7.90    3.00
  -4  -3  -6    8.30    1.60
   4   3   6    7.90    0.90
   4   3   6    8.70    1.10
   4   3   6   10.40    4.20
  -5  -3  -6  138.49    4.60
   5   3   6  153.38    4.10
   5   3   6  147.39    4.00
   6   3   6   13.80    0.90
   6   3   6   13.90    1.00
  -7  -3  -6    3.40    0.90
   7   3   6    4.30    0.70
   7   3   6    5.20    0.80
  -8  -3  -6   55.29    1.80
   8   3   6   55.19    1.70
   8   3   6   56.19    1.80
   9   3   6   11.90    0.60
   7  -4  -6    8.70    0.90
   7  -4  -6    8.50    0.80
   7  -4  -6    7.80    0.60
   7  -4  -6    8.30    0.60
   6  -4  -6  104.99    3.10
   6  -4  -6  104.79    3.10
   6  -4  -6  106.59    3.00
   6  -4  -6  103.69    2.90
   5  -4  -6   45.40    1.60
   5  -4  -6   45.30    1.60
   5  -4  -6   46.40    1.80
   5  -4  -6   47.00    2.00
   5  -4  -6   44.40    2.00
   4  -4  -6    2.90    0.80
   4  -4  -6    3.20    0.80
   4  -4  -6    2.30    0.70
   4  -4  -6    2.60    0.70
   4  -4  -6    2.20    0.80
   3  -4  -6    7.10    1.00
   3  -4  -6    9.80    1.30
   3  -4  -6    8.70    1.30
   3  -4  -6    8.80    1.00
   3  -4  -6    9.90    1.30
   2  -4  -6   62.09    2.40
   2  -4  -6   60.49    4.00
   2  -4  -6   61.09    2.30
   2  -4  -6   61.09    2.30
   2  -4  -6   59.89    2.10
   2  -4  -6   61.29    2.10
  -2   4   6   60.69    4.00
   1  -4  -6  139.39    4.00
   1  -4  -6  131.99    4.10
   1  -4  -6  141.29    5.30
   1  -4  -6  138.59    3.90
   1  -4  -6  140.99    4.10
   1  -4  -6  136.89    4.10
  -1   4   6  140.59    5.30
   0  -4  -6   33.10    1.90
   0  -4  -6   37.20    1.60
   0  -4  -6   41.00    1.80
   0  -4  -6   38.70    2.70
   0   4   6   38.50    2.40
  -1  -4  -6  244.98    6.80
  -1  -4  -6  256.17    6.70
  -1  -4  -6  265.07    8.00
   1   4   6  261.47    7.80
  -2  -4  -6   18.50    2.40
  -2  -4  -6   15.90    1.30
   2   4   6   18.70    2.10
  -3  -4  -6  152.08    5.70
   3   4   6  154.48    5.60
   3   4   6  152.28    4.10
   3   4   6  137.69    4.10
  -4  -4  -6  197.28    7.70
  -4  -4  -6  205.88    5.60
   4   4   6  203.78    5.50
   4   4   6  203.28    7.60
   4   4   6  210.38    5.40
  -5  -4  -6  182.98    5.10
   5   4   6  185.78    5.00
   5   4   6  181.78    5.10
   5   4   6  190.38    5.00
  -6  -4  -6  219.08    5.90
   6   4   6  212.38    5.80
   6   4   6  214.48    5.60
   6   4   6  211.38    5.70
  -7  -4  -6  275.37    7.20
   7   4   6  279.17    7.00
   7   4   6  267.07    7.10
  -8  -4  -6  131.69    3.50
   8   4   6  123.29    3.40
   6  -5  -6    0.80    0.40
   6  -5  -6    0.90    0.40
   6  -5  -6    0.30    0.30
   5  -5  -6   21.00    1.30
   5  -5  -6   20.50    1.50
   5  -5  -6   21.50    1.00
   5  -5  -6   20.00    1.20
   5  -5  -6   19.80    1.10
   4  -5  -6   23.10    1.20
   4  -5  -6   22.20    1.30
   4  -5  -6   22.90    1.40
   4  -5  -6   22.30    1.30
   4  -5  -6   22.80    1.20
   3  -5  -6    4.20    1.10
   3  -5  -6    6.20    1.10
   3  -5  -6    6.80    1.10
   3  -5  -6    5.20    0.90
   3  -5  -6    5.20    1.20
   2  -5  -6   27.30    1.50
   2  -5  -6   28.80    1.90
   2  -5  -6   27.80    1.60
   2  -5  -6   27.60    1.30
   2  -5  -6   28.30    1.60
   1  -5  -6   65.69    2.20
   1  -5  -6   66.29    2.40
   1  -5  -6   62.29    4.70
   1  -5  -6   68.89    2.40
   1  -5  -6   66.49    2.40
   1  -5  -6   68.89    2.40
  -1   5   6   59.29    4.50
   0  -5  -6    4.40    1.20
   0  -5  -6    4.80    1.90
   0  -5  -6    3.30    0.80
   0  -5  -6    4.60    1.10
   0  -5  -6    1.90    0.80
   0   5   6    1.80    1.80
  -1  -5  -6    2.30    1.00
  -1  -5  -6    0.60    0.70
  -1  -5  -6   -1.10    1.70
  -1  -5  -6    1.20    0.70
  -1  -5  -6    1.40    0.80
   1   5   6    1.70    1.70
  -2  -5  -6   56.99    2.40
  -2  -5  -6   61.19    2.10
  -2  -5  -6   61.99    2.20
  -2  -5  -6   62.59    2.50
  -2  -5  -6   56.39    4.10
   2   5   6   60.09    3.80
  -3  -5  -6   11.00    1.20
  -3  -5  -6   12.20    1.30
   3   5   6   10.70    0.90
  -4  -5  -6   18.20    1.30
  -4  -5  -6   21.40    1.40
   4   5   6   18.90    1.00
  -5  -5  -6   65.39    2.30
  -5  -5  -6   63.19    2.30
   5   5   6   67.39    2.30
   5   5   6   65.19    2.10
  -6  -5  -6   18.20    1.10
   6   5   6   19.00    1.20
   6   5   6   19.70    1.00
  -7  -5  -6  172.88    4.70
   7   5   6  173.28    4.50
   7   5   6  169.18    4.60
  -8  -5  -6  157.68    4.20
   8   5   6  161.08    4.10
   6  -6  -6   91.39    2.60
   6  -6  -6   89.19    2.70
   6  -6  -6   81.29    2.40
   5  -6  -6   25.60    1.10
   5  -6  -6   27.10    1.00
   5  -6  -6   25.80    1.30
   5  -6  -6   25.30    1.20
   4  -6  -6    1.00    0.60
   4  -6  -6    0.70    0.50
   4  -6  -6    0.80    0.60
   4  -6  -6    1.20    0.50
   3  -6  -6  286.57    7.50
   3  -6  -6  280.87    7.50
   3  -6  -6  284.07    7.40
   3  -6  -6  280.67    7.50
   2  -6  -6  300.57    7.90
   2  -6  -6  310.37    8.00
   2  -6  -6  301.47    8.00
   2  -6  -6  305.77    7.90
   2  -6  -6  295.57    8.00
   1  -6  -6   79.09    2.50
   1  -6  -6   79.09    2.60
   1  -6  -6   78.59    2.70
   1  -6  -6   78.39    2.60
   1  -6  -6   81.79    2.60
   0  -6  -6   36.50    1.80
   0  -6  -6   37.60    1.70
   0  -6  -6   37.60    1.60
   0  -6  -6   37.50    1.80
   0  -6  -6   37.70    1.50
  -1  -6  -6  131.29    4.80
  -1  -6  -6  139.49    4.00
  -1  -6  -6  139.29    4.00
  -1  -6  -6  142.69    4.00
  -2  -6  -6  164.28    4.70
  -2  -6  -6  165.98    4.70
  -2  -6  -6  164.48    4.60
  -2  -6  -6  161.98    4.60
  -3  -6  -6   61.79    2.10
  -3  -6  -6   60.79    2.30
   3   6   6   58.79    2.00
  -4  -6  -6   92.99    2.80
  -4  -6  -6   94.69    2.90
   4   6   6   91.39    2.70
  -5  -6  -6   45.90    1.80
  -5  -6  -6   45.10    1.70
   5   6   6   45.80    1.70
   5   6   6   45.80    1.60
   6   6   6  186.58    4.90
   6   6   6  179.28    5.10
  -7  -6  -6    6.60    0.70
   7   6   6    6.30    0.70
   7   6   6    5.70    0.80
  -8  -6  -6   19.00    0.80
   8   6   6   19.50    0.80
   5  -7  -6    2.40    0.50
   5  -7  -6    2.40    0.50
   5  -7  -6    2.60    0.50
   4  -7  -6   28.60    1.20
   4  -7  -6   28.80    1.20
   4  -7  -6   27.60    1.10
   4  -7  -6   27.40    1.30
   3  -7  -6  240.88    6.30
   3  -7  -6  228.38    6.20
   3  -7  -6  236.98    6.30
   3  -7  -6  238.48    6.10
   2  -7  -6  106.89    3.20
   2  -7  -6  106.39    3.00
   2  -7  -6  102.79    3.10
   2  -7  -6  105.09    3.20
   2  -7  -6  104.89    3.20
   1  -7  -6    0.30    0.50
   1  -7  -6   -0.40    0.50
   1  -7  -6    0.00    0.50
   1  -7  -6    0.00    0.50
   1  -7  -6   -0.20    0.40
   0  -7  -6   24.00    1.30
   0  -7  -6   22.80    1.30
   0  -7  -6   23.80    1.30
   0  -7  -6   23.30    1.20
  -1  -7  -6  116.69    3.40
  -1  -7  -6  116.09    3.40
  -1  -7  -6  116.59    3.40
  -1  -7  -6  113.99    3.40
  -2  -7  -6   22.50    1.30
  -2  -7  -6   24.50    1.40
  -2  -7  -6   22.90    1.50
  -2  -7  -6   22.20    1.20
   2   7   6   21.10    1.10
  -3  -7  -6  162.08    4.50
  -3  -7  -6  163.48    4.40
  -3  -7  -6  153.28    4.50
   3   7   6  160.28    4.30
  -4  -7  -6  375.06    9.70
  -4  -7  -6  376.86    9.60
   4   7   6  378.86    9.50
  -5  -7  -6   75.29    2.40
  -5  -7  -6   75.49    2.30
   5   7   6   76.79    2.20
   5   7   6   77.99    2.30
  -6  -7  -6    4.30    1.00
   6   7   6    3.70    0.70
   6   7   6    4.20    0.70
  -7  -7  -6   -0.20    0.30
   7   7   6    1.00    0.40
   7   7   6   -0.30    0.40
   3  -8  -6    0.40    0.30
   3  -8  -6    0.00    0.30
   3  -8  -6    0.40    0.30
   2  -8  -6    6.20    0.70
   2  -8  -6    5.90    0.70
   2  -8  -6    6.30    0.70
   1  -8  -6   16.30    1.00
   1  -8  -6   15.20    0.90
   1  -8  -6   17.70    1.00
   1  -8  -6   16.50    1.00
   0  -8  -6   46.50    1.70
   0  -8  -6   47.80    1.60
  -1  -8  -6   70.09    2.30
  -1  -8  -6   69.39    2.30
  -1  -8  -6   73.39    2.80
   1   8   6   75.39    2.20
  -2  -8  -6   21.80    1.10
  -2  -8  -6   23.50    1.20
  -2  -8  -6   20.90    1.50
  -2  -8  -6   22.10    1.10
   2   8   6   21.50    1.00
  -3  -8  -6   17.00    2.00
  -3  -8  -6   22.70    1.60
  -3  -8  -6   19.90    1.20
  -3  -8  -6   21.00    1.00
   3   8   6   19.90    1.00
  -4  -8  -6   68.89    2.10
  -4  -8  -6   65.19    2.00
   4   8   6   67.49    2.00
  -5  -8  -6   72.79    2.10
  -5  -8  -6   72.09    2.20
   5   8   6   74.99    2.20
   5   8   6   74.49    2.10
  -6  -8  -6   13.70    0.70
   6   8   6   13.00    0.80
   2  -9  -6   94.09    2.60
   2  -9  -6   92.29    2.60
   2  -9  -6   98.89    2.60
   1  -9  -6   90.69    2.60
   1  -9  -6   92.99    2.50
   1  -9  -6   91.49    2.60
   1  -9  -6   94.89    2.60
   0  -9  -6   34.90    1.30
   0  -9  -6   37.50    1.50
   0  -9  -6   36.30    1.20
   0  -9  -6   35.40    1.30
   0   9   6   34.30    1.30
  -1  -9  -6    8.30    0.60
  -1  -9  -6    8.30    0.70
  -1  -9  -6    8.10    0.70
   1   9   6   10.30    1.10
  -2  -9  -6    4.50    0.50
  -2  -9  -6    3.90    0.70
  -2  -9  -6    5.40    0.70
  -3  -9  -6   10.80    0.90
  -4  -9  -6   62.99    2.00
  -4  -9  -6   58.59    1.80
   4   9   6   62.59    1.80
  -2  -8   7    0.10    0.40
  -2  -8   7    0.30    0.30
  -1  -8   7   44.40    1.30
   0  -8   7   12.10    0.70
   0  -8   7   12.00    0.60
   5   7  -7   23.10    0.90
   4   7  -7   23.90    1.00
  -4  -7   7   25.80    1.20
   3   7  -7    0.40    0.40
  -3  -7   7    1.00    0.40
  -3  -7   7    0.00    0.60
   2   7  -7   63.79    2.00
  -2  -7   7   61.09    2.00
  -2  -7   7   62.29    1.90
  -2  -7   7   61.29    1.90
  -1  -7   7   59.89    2.00
  -1  -7   7   62.49    2.00
  -1  -7   7   57.29    1.90
   0  -7   7   18.20    0.90
   0  -7   7   16.00    0.90
   0  -7   7   18.20    1.00
   1  -7   7   19.40    1.20
   1  -7   7   16.80    0.90
   1  -7   7   18.70    1.20
   2  -7   7    8.10    0.80
   2  -7   7    7.60    0.60
   3  -7   7   20.70    1.00
   3  -7   7   24.80    1.00
   6   6  -7   31.30    1.20
   5   6  -7   15.50    1.20
   5   6  -7   17.50    0.90
   4   6  -7  109.29    3.10
  -4  -6   7  105.19    3.10
   3   6  -7   63.39    2.60
  -3  -6   7   58.99    2.10
  -3  -6   7   60.99    2.10
  -3  -6   7   63.99    2.10
   2   6  -7   29.90    1.50
  -2  -6   7   28.40    1.30
  -2  -6   7   29.90    1.30
  -2  -6   7   28.90    1.30
  -1  -6   7   10.80    0.90
  -1  -6   7   12.00    1.00
  -1  -6   7   10.80    0.90
   0  -6   7   14.00    1.20
   0  -6   7   13.40    1.00
   0  -6   7   13.80    1.00
   1  -6   7   95.39    3.00
   1  -6   7   95.39    3.20
   2  -6   7    6.10    0.70
   2  -6   7    5.40    0.80
   2  -6   7    6.20    1.00
   3  -6   7  117.69    3.30
   3  -6   7  118.59    3.20
   4  -6   7   14.30    1.10
   7   5  -7    4.60    0.50
   6   5  -7   10.10    0.70
  -6  -5   7   11.50    1.00
   5   5  -7   56.49    1.90
  -5  -5   7   56.09    1.90
   4   5  -7    5.10    0.80
  -4  -5   7    4.00    1.00
  -4  -5   7    4.10    1.30
   3   5  -7   29.20    1.50
  -3  -5   7   28.50    1.50
  -3  -5   7   30.60    1.40
  -3  -5   7   30.40    1.50
  -3  -5   7   29.80    1.50
  -2  -5   7    6.50    1.00
  -2  -5   7    7.10    0.80
  -2  -5   7    7.30    1.10
  -2  -5   7    6.40    1.00
  -1  -5   7  955.60   23.20
  -1  -5   7  931.61   23.20
  -1  -5   7  910.71   23.00
  -1  -5   7  922.51   23.00
   0  -5   7  187.28    5.00
   0  -5   7  183.98    5.10
   0  -5   7  179.38    5.00
   0  -5   7  185.78    5.10
   1  -5   7  228.48    6.20
   1  -5   7  244.98    6.70
   1  -5   7  228.48    6.40
   1  -5   7  225.68    6.10
   2  -5   7    4.60    1.10
   2  -5   7    4.70    0.80
   2  -5   7    5.60    1.00
   3  -5   7   88.59    2.70
   3  -5   7   90.39    2.80
   3  -5   7   93.79    3.30
   4  -5   7    9.60    1.00
   4  -5   7    8.70    0.90
   4  -5   7    6.80    0.90
   5  -5   7   33.00    1.70
   5  -5   7   39.40    1.40
   7   4  -7    0.80    0.40
  -7  -4   7    0.70    0.40
   6   4  -7    3.20    0.70
  -6  -4   7    4.70    0.80
   5   4  -7  224.68    6.00
  -5  -4   7  212.48    5.70
   4   4  -7    5.70    1.10
  -4  -4   7    4.70    0.90
   3   4  -7   96.99    3.00
  -3  -4   7   95.59    2.90
  -3  -4   7   96.49    2.90
  -3  -4   7   93.29    3.00
  -3  -4   7   92.59    3.00
  -2  -4   7   14.50    1.30
  -2  -4   7   13.80    1.10
  -2  -4   7   12.90    1.20
  -2  -4   7   13.90    1.10
  -1  -4   7  193.58    5.60
  -1  -4   7  220.48    5.90
   0  -4   7    4.70    1.00
   0  -4   7    3.20    0.60
   0  -4   7    5.40    1.20
   1  -4   7  187.38    5.20
   1  -4   7  188.88    5.10
   1  -4   7  183.08    5.10
   1  -4   7  187.98    5.10
   2  -4   7   76.39    2.60
   2  -4   7   77.79    2.60
   2  -4   7   75.39    2.50
   2  -4   7   78.09    2.40
   3  -4   7    3.30    0.90
   3  -4   7    4.80    0.90
   3  -4   7    4.60    1.10
   4  -4   7   57.59    2.00
   4  -4   7   56.99    1.90
   4  -4   7   57.09    2.00
   5  -4   7    3.50    0.90
   5  -4   7    4.40    0.70
   6  -4   7    6.50    0.70
   6  -4   7    6.20    1.00
   8   3  -7   52.89    1.60
  -8  -3   7   53.89    1.50
   7   3  -7    9.60    0.80
  -7  -3   7    8.90    0.70
   6   3  -7    7.70    0.80
  -6  -3   7    7.50    0.70
   5   3  -7    0.80    0.60
   5   3  -7    2.40    0.90
  -5  -3   7    0.00    0.40
  -4  -3   7    9.80    0.90
   3   3  -7    0.60    0.60
   2   3  -7   16.00    4.40
   2   3  -7   19.00    1.60
  -2  -3   7   21.90    1.20
  -2  -3   7   19.40    1.40
  -2  -3   7   21.90    1.20
  -2  -3   7   20.40    1.70
   1   3  -7  555.24   16.10
  -1  -3   7  578.34   14.40
  -1  -3   7  566.54   14.30
  -1  -3   7  574.04   14.50
  -1  -3   7  586.94   14.40
   0   3  -7  562.24   16.10
   0  -3   7  563.04   14.30
   0  -3   7  579.74   14.40
   0  -3   7  579.94   14.40
  -1   3  -7  634.14   18.30
   1  -3   7  646.14   16.40
   1  -3   7  659.83   16.30
   1  -3   7  672.23   16.30
   1  -3   7  637.04   16.20
   2  -3   7  887.11   22.00
   2  -3   7  850.11   21.90
   2  -3   7  882.91   21.90
   2  -3   7  898.21   21.80
   3  -3   7  155.48    4.30
   3  -3   7  154.28    4.40
   3  -3   7  154.88    4.30
   3  -3   7  160.78    4.50
   4  -3   7   91.39    2.90
   4  -3   7   88.99    2.80
   4  -3   7   87.09    2.70
   4  -3   7   91.59    2.70
   5  -3   7   13.30    0.90
   5  -3   7   13.20    1.00
   5  -3   7   14.60    1.10
   6  -3   7   40.00    1.40
   6  -3   7   40.30    1.60
   6  -3   7   39.60    1.40
   7  -3   7    0.70    0.30
   7  -3   7    1.00    0.30
   8   2  -7    2.10    0.60
  -8  -2   7    0.90    0.30
   7   2  -7   43.20    1.70
   7   2  -7   39.60    1.50
  -7  -2   7   38.80    1.40
   6   2  -7    1.60    0.90
   6   2  -7    3.60    0.80
  -6  -2   7    2.80    0.70
   5   2  -7   12.30    1.20
   5   2  -7   13.20    1.40
  -5  -2   7   13.00    0.90
   4   2  -7   33.70    1.60
  -4  -2   7   32.50    1.40
   3   2  -7  856.21   21.20
  -3  -2   7  850.71   21.20
   2   2  -7   26.50    1.80
   2   2  -7   25.60    2.90
  -2  -2   7   29.50    1.80
  -2  -2   7   28.50    1.30
   1   2  -7    6.60    2.10
  -1  -2   7    1.80    0.60
  -1  -2   7    1.80    0.80
  -1  -2   7    3.40    1.00
   0   2  -7   32.10    2.80
   0  -2   7   31.60    1.40
   0  -2   7   30.30    1.50
   0  -2   7   31.00    1.80
   0  -2   7   30.80    1.60
  -1   2  -7   18.60    2.60
   1  -2   7   18.50    1.20
   1  -2   7   17.90    1.40
   1  -2   7   18.80    1.20
   1  -2   7   19.10    1.50
  -2   2  -7  188.28    6.90
   2  -2   7  186.88    5.00
   2  -2   7  180.58    5.00
   2  -2   7  185.28    5.10
   2  -2   7  182.68    5.00
  -3   2  -7    3.10    2.60
   3  -2   7    0.80    0.60
   3  -2   7    0.50    0.40
   3  -2   7    0.80    0.70
   3  -2   7    2.00    0.70
   4  -2   7    7.50    1.10
   4  -2   7    7.10    0.90
   4  -2   7    7.30    0.80
   4  -2   7    6.10    1.20
   5  -2   7    1.60    0.40
   5  -2   7    3.90    1.10
   5  -2   7    2.00    0.60
   6  -2   7   56.39    2.60
   6  -2   7   55.79    2.00
   7  -2   7   24.70    1.00
   7  -2   7   25.50    1.00
   8   1  -7    1.40    0.40
  -8  -1   7    1.10    0.30
   7   1  -7   33.40    1.40
   7   1  -7   34.20    1.50
  -7  -1   7   32.60    1.30
   6   1  -7    3.70    1.20
   6   1  -7    4.00    0.90
  -6  -1   7    3.80    0.60
   5   1  -7  251.77    6.90
   5   1  -7  260.37    6.80
   5   1  -7  251.47    6.90
  -5  -1   7  266.87    6.80
   4   1  -7   20.70    1.40
   4   1  -7   22.10    1.50
  -4  -1   7   20.00    1.10
   3   1  -7   40.80    1.90
  -3  -1   7   43.60    1.60
   2   1  -7   50.69    3.50
   1   1  -7   58.19    2.90
   0   1  -7   63.99    3.00
  -1   1  -7  406.66   11.80
   1  -1   7  419.46   11.00
   1  -1   7  427.06   10.80
  -2   1  -7   37.80    2.80
   2  -1   7   32.40    1.50
   2  -1   7   38.00    1.50
   2  -1   7   37.50    1.60
   2  -1   7   35.30    1.80
  -3   1  -7   48.10    3.70
   3  -1   7   44.20    1.80
   3  -1   7   46.20    1.70
   3  -1   7   46.40    1.70
   3  -1   7   46.70    1.90
   4  -1   7  103.49    3.10
   4  -1   7   94.39    3.50
   5  -1   7   42.20    2.00
   5  -1   7   44.40    1.60
   5  -1   7   45.60    1.60
   5  -1   7   43.80    1.90
   6  -1   7   75.29    2.40
   6  -1   7   72.99    2.30
   6  -1   7   73.09    2.20
   6  -1   7   74.89    2.50
   7  -1   7  284.97    7.40
   7  -1   7  285.57    7.30
   7  -1   7  291.27    7.40
   8  -1   7    0.00    0.30
   8  -1   7    0.10    0.20
   8   0  -7    2.50    0.70
   8   0  -7    4.70    1.20
  -8   0   7    3.30    0.50
   7   0  -7   21.90    1.10
   7   0  -7   19.70    1.20
  -7   0   7   20.30    0.90
   6   0  -7    6.20    0.90
   6   0  -7    4.60    1.10
   6   0  -7    4.50    0.80
   5   0  -7  457.45   11.50
   5   0  -7  448.56   11.50
   5   0  -7  444.46   11.60
   5   0  -7  457.85   11.40
   4   0  -7   10.20    1.10
   4   0  -7   12.70    1.40
   4   0  -7   13.30    1.20
   4   0  -7   14.40    2.40
   3   0  -7  608.74   15.60
   3   0  -7  603.04   15.50
   3   0  -7  632.54   15.60
  -3   0   7  640.14   15.50
   2   0  -7  455.85   12.50
  -2   0   7  462.85   11.60
   1   0  -7  230.08    6.90
   0   0  -7  442.96   12.10
  -1   0  -7   74.69    3.20
  -2   0  -7    2.00    1.00
   2   0   7    2.90    0.90
   2   0   7    4.10    1.00
  -3   0  -7   12.80    2.60
   3   0   7   10.50    0.90
   3   0   7   12.40    1.30
   3   0   7    9.20    1.10
   3   0   7   11.30    1.20
  -4   0  -7  165.08    7.10
   4   0   7  177.78    4.80
   4   0   7  181.48    4.90
   4   0   7  176.58    4.70
   4   0   7  178.48    5.00
   5   0   7  201.68    5.50
   5   0   7  205.38    5.50
   5   0   7  206.68    5.40
   5   0   7  206.58    5.70
   6   0   7   16.40    1.00
   6   0   7   15.50    1.10
   6   0   7   15.30    1.20
   6   0   7   15.40    0.90
   7   0   7    2.50    0.70
   7   0   7    1.60    0.50
   7   0   7    1.50    0.40
   8   0   7    0.30    0.30
   8   0   7   -0.20    0.30
   8   0   7    0.00    0.40
   8  -1  -7    2.60    1.00
   8  -1  -7    3.60    0.80
  -8   1   7    3.20    0.50
   7  -1  -7   10.00    1.00
   7  -1  -7   10.00    0.90
   7  -1  -7    8.30    0.70
   7  -1  -7    9.10    1.00
  -7   1   7    9.60    0.70
   6  -1  -7    2.20    0.70
   6  -1  -7    1.40    0.50
   6  -1  -7    0.60    0.70
   5  -1  -7    0.40    0.40
   5  -1  -7    0.90    0.70
   5  -1  -7    1.30    0.70
   5  -1  -7    0.90    1.00
   5  -1  -7    0.90    0.60
   4  -1  -7  154.88    4.50
   4  -1  -7  155.18    4.50
   4  -1  -7  156.38    4.40
   4  -1  -7  155.78    4.20
   4  -1  -7  149.29    4.40
   3  -1  -7    7.40    1.30
   3  -1  -7    6.30    1.70
   3  -1  -7    4.60    1.30
   3  -1  -7    5.70    1.00
  -3   1   7    5.70    1.00
   2  -1  -7    7.20    1.90
   2  -1  -7    8.10    1.20
   1  -1  -7   53.79    2.70
  -1   1   7   52.09    2.50
   0  -1  -7  600.54   15.90
  -1  -1  -7   20.60    2.80
  -2  -1  -7   91.49    3.80
  -3  -1  -7  278.37    8.40
   3   1   7  268.07    7.20
   3   1   7  269.67    7.00
   3   1   7  267.27    7.00
   3   1   7  269.07    7.10
  -4  -1  -7  124.39    5.80
   4   1   7  135.09    3.70
   4   1   7  133.79    4.00
   4   1   7  135.89    3.80
   4   1   7  137.39    3.80
   5   1   7   95.79    2.80
   5   1   7   98.89    2.90
   5   1   7   94.79    3.10
   5   1   7   89.79    2.80
   6   1   7   97.69    2.80
   6   1   7   94.99    2.80
   6   1   7   93.79    2.80
   7   1   7   53.69    1.70
  -8  -1  -7   33.60    1.30
   8   1   7   32.50    1.50
   8   1   7   32.80    1.10
   8   1   7   35.50    1.20
   8  -2  -7   34.40    1.20
   8  -2  -7   36.70    1.20
  -8   2   7   33.50    1.20
   7  -2  -7  190.68    5.00
   7  -2  -7  175.58    4.60
   7  -2  -7  176.48    4.60
   7  -2  -7  167.58    4.70
  -7   2   7  174.48    4.60
   6  -2  -7  129.29    3.60
   6  -2  -7  130.79    3.70
   6  -2  -7  132.69    3.60
   6  -2  -7  127.19    3.70
   5  -2  -7   21.30    1.40
   5  -2  -7   23.70    1.60
   5  -2  -7   21.90    1.60
   5  -2  -7   22.70    1.10
   5  -2  -7   21.20    1.30
   4  -2  -7    4.10    1.00
   4  -2  -7    4.80    1.40
   4  -2  -7    4.10    0.80
   4  -2  -7    3.80    0.70
   3  -2  -7   95.89    3.00
   3  -2  -7   98.39    2.90
   3  -2  -7   89.69    3.20
   3  -2  -7   99.69    3.10
   3  -2  -7  101.09    3.10
  -3   2   7   95.99    3.00
   2  -2  -7  120.39    3.40
   2  -2  -7  125.49    3.60
   2  -2  -7  111.99    3.70
   2  -2  -7  110.59    3.50
  -2   2   7  121.79    4.70
   1  -2  -7    0.90    1.40
  -1   2   7    2.20    1.10
   0  -2  -7   19.50    3.20
   0   2   7   22.20    1.80
  -1  -2  -7  104.49    4.20
   1   2   7  116.29    3.90
  -2  -2  -7  236.78    7.70
   2   2   7  264.37    6.80
  -3  -2  -7  100.79    4.40
   3   2   7  102.19    3.30
   3   2   7  106.19    3.00
   3   2   7  103.39    3.00
  -4  -2  -7  230.68    8.10
  -4  -2  -7  228.68    6.10
   4   2   7  227.88    6.00
   4   2   7  221.08    6.10
   4   2   7  229.78    6.20
   4   2   7  230.08    6.00
  -5  -2  -7   20.80    2.10
   5   2   7   21.60    1.10
   5   2   7   19.60    1.40
   5   2   7   21.10    1.10
   6   2   7    7.00    1.10
   6   2   7    6.60    0.80
   6   2   7    6.30    0.80
   7   2   7   22.50    1.10
   7   2   7   23.90    1.10
   7   2   7   25.90    1.30
  -8  -2  -7    5.00    0.80
   8   2   7    4.50    0.60
   8   2   7    5.00    0.90
   8   2   7    2.90    0.60
   7  -3  -7    3.20    0.70
   7  -3  -7    2.20    0.50
   7  -3  -7    2.40    0.60
  -7   3   7    2.10    0.60
   6  -3  -7    1.30    0.40
   6  -3  -7    1.50    0.60
  -6   3   7    2.00    0.60
   5  -3  -7   56.89    1.80
   5  -3  -7   51.59    2.20
   5  -3  -7   55.89    2.00
   5  -3  -7   54.89    1.90
   5  -3  -7   55.19    2.00
  -5   3   7   53.19    1.90
   4  -3  -7   10.30    1.20
   4  -3  -7   11.90    1.20
   4  -3  -7    8.30    1.00
   4  -3  -7   10.70    1.20
   4  -3  -7   12.80    0.90
  -4   3   7    7.20    1.30
   3  -3  -7   23.20    1.50
   3  -3  -7   22.70    1.70
   3  -3  -7   22.20    1.20
   3  -3  -7   24.60    1.30
   3  -3  -7   23.70    1.50
  -3   3   7   33.40    6.70
   2  -3  -7   27.70    1.60
   2  -3  -7   23.70    1.70
   2  -3  -7   26.80    2.10
   2  -3  -7   23.60    3.40
   2  -3  -7   26.30    1.40
  -2   3   7   24.20    3.20
   1  -3  -7   76.49    3.00
   1  -3  -7   84.89    4.00
   1  -3  -7   83.39    2.70
   1  -3  -7  100.69    4.30
   1  -3  -7   81.99    2.80
  -1   3   7   81.89    3.90
   0  -3  -7  305.37    7.90
   0  -3  -7  318.07    9.10
   0  -3  -7  299.47    8.00
   0  -3  -7  305.37    8.10
   0   3   7  304.37    8.80
  -1  -3  -7  378.86   10.20
  -1  -3  -7  392.66   11.40
   1   3   7  405.96   11.00
   1   3   7  420.36   10.30
  -2  -3  -7    5.10    1.30
  -2  -3  -7    8.70    2.40
   2   3   7    4.10    1.00
   2   3   7    5.20    2.10
  -3  -3  -7  226.98    6.00
  -3  -3  -7  222.58    7.60
   3   3   7  225.88    5.90
   3   3   7  225.68    5.90
  -4  -3  -7   29.00    1.70
  -4  -3  -7   27.80    4.40
   4   3   7   27.90    1.20
   4   3   7   27.60    1.30
  -5  -3  -7   72.89    2.60
   5   3   7   75.39    2.30
   5   3   7   77.99    2.40
   6   3   7   19.00    1.00
   6   3   7   16.90    1.00
   7   3   7  101.99    2.90
  -8  -3  -7   10.90    0.80
   8   3   7   10.90    0.80
   8   3   7   11.30    0.70
   7  -4  -7   48.70    1.50
   7  -4  -7   40.10    1.50
   6  -4  -7   26.60    1.50
   6  -4  -7   24.40    1.00
   6  -4  -7   23.70    1.10
   5  -4  -7   33.00    1.50
   5  -4  -7   32.30    1.30
   5  -4  -7   32.50    1.30
   5  -4  -7   32.10    1.50
   4  -4  -7    5.90    0.80
   4  -4  -7    4.30    1.20
   4  -4  -7    5.30    1.10
   4  -4  -7    6.30    1.10
   4  -4  -7    5.60    1.10
   3  -4  -7   19.90    1.20
   3  -4  -7   20.30    1.20
   3  -4  -7   18.40    1.40
   3  -4  -7   19.20    1.40
   3  -4  -7   20.70    1.50
   2  -4  -7    3.00    0.90
   2  -4  -7    6.70    1.10
   2  -4  -7    3.40    0.90
   2  -4  -7    4.20    0.80
   1  -4  -7   34.40    1.90
   1  -4  -7   33.30    1.90
   1  -4  -7   36.60    3.70
   1  -4  -7   33.70    1.90
   1  -4  -7   32.40    1.50
   1  -4  -7   33.10    1.60
  -1   4   7   32.50    3.50
   0  -4  -7    0.10    0.70
   0  -4  -7    0.70    1.00
   0  -4  -7    1.20    0.80
   0  -4  -7   -0.40    1.50
   0  -4  -7   -0.20    0.50
   0  -4  -7   -1.20    1.20
   0   4   7    0.80    1.50
  -1  -4  -7   42.20    2.20
  -1  -4  -7   41.10    1.70
  -1  -4  -7   38.80    2.00
  -1  -4  -7   41.70    3.40
   1   4   7   39.00    1.70
   1   4   7   38.90    3.20
  -2  -4  -7   24.90    1.80
  -2  -4  -7   24.00    3.30
  -2  -4  -7   18.70    2.20
  -2  -4  -7   24.60    1.40
   2   4   7   23.00    1.40
   2   4   7   23.30    3.00
  -3  -4  -7  385.56    9.90
  -3  -4  -7  376.36   11.90
   3   4   7  392.96    9.80
   3   4   7  383.56    9.80
  -4  -4  -7  513.75   12.60
   4   4   7  471.45   12.60
   4   4   7  504.35   12.50
  -5  -4  -7  748.53   18.70
   5   4   7  762.42   18.60
   5   4   7  738.63   18.60
  -6  -4  -7  485.05   12.50
   6   4   7  492.25   12.30
   6   4   7  490.45   12.20
  -7  -4  -7    0.70    0.50
   7   4   7    0.60    0.60
   7   4   7    0.40    0.40
  -8  -4  -7    4.50    0.70
   8   4   7    3.90    0.50
   6  -5  -7    2.30    0.60
   6  -5  -7    2.80    0.70
   6  -5  -7    2.20    0.50
   5  -5  -7    6.10    0.90
   5  -5  -7    7.00    0.80
   5  -5  -7    7.90    1.00
   5  -5  -7    7.80    0.70
   4  -5  -7  162.58    4.50
   4  -5  -7  161.88    4.50
   4  -5  -7  160.28    4.40
   4  -5  -7  164.48    4.60
   3  -5  -7  212.58    5.80
   3  -5  -7  210.88    5.70
   3  -5  -7  206.98    5.80
   3  -5  -7  215.98    5.90
   2  -5  -7   46.60    1.90
   2  -5  -7   45.60    1.90
   2  -5  -7   45.90    2.00
   2  -5  -7   47.90    1.80
   2  -5  -7   46.40    2.10
   1  -5  -7    4.00    1.00
   1  -5  -7    3.20    0.80
   1  -5  -7    4.60    1.40
   1  -5  -7    4.80    1.20
   1  -5  -7    4.00    0.90
   0  -5  -7  223.68    5.90
   0  -5  -7  213.98    6.00
   0  -5  -7  220.68    5.80
   0  -5  -7  215.28    5.90
   0  -5  -7  224.58    6.00
   0   5   7  211.68    5.80
  -1  -5  -7  259.57    6.90
  -1  -5  -7  264.47    7.00
  -1  -5  -7  264.27    6.90
   1   5   7  254.77    6.80
  -2  -5  -7  168.58    4.70
  -2  -5  -7  165.78    4.80
  -2  -5  -7  164.48    4.80
  -3  -5  -7  173.38    4.90
  -3  -5  -7  173.48    5.10
   3   5   7  172.78    4.70
  -4  -5  -7    1.60    0.70
  -4  -5  -7    3.40    0.70
   4   5   7    2.50    0.70
  -5  -5  -7    2.90    0.80
  -5  -5  -7    2.40    0.70
   5   5   7    2.70    0.70
   5   5   7    2.20    0.70
  -6  -5  -7    2.90    0.80
   6   5   7    1.80    0.40
   6   5   7    2.60    0.80
  -7  -5  -7   18.60    1.10
   7   5   7   19.20    0.80
  -8  -5  -7   48.30    1.50
   8   5   7   49.30    1.40
   5  -6  -7   32.40    1.20
   5  -6  -7   32.00    1.20
   5  -6  -7   30.50    1.30
   4  -6  -7    3.80    0.80
   4  -6  -7    2.40    0.60
   4  -6  -7    2.40    0.80
   4  -6  -7    3.50    0.80
   3  -6  -7   91.59    2.80
   3  -6  -7   92.19    2.70
   3  -6  -7   87.39    2.80
   3  -6  -7   90.69    2.80
   2  -6  -7   51.29    2.30
   2  -6  -7   53.19    2.50
   2  -6  -7   49.20    2.50
   2  -6  -7   50.59    1.90
   2  -6  -7   50.49    2.30
   1  -6  -7    4.00    1.00
   1  -6  -7    4.50    1.10
   1  -6  -7    3.30    0.80
   1  -6  -7    4.00    1.00
   1  -6  -7    4.10    1.00
   0  -6  -7   26.00    1.40
   0  -6  -7   23.90    1.40
   0  -6  -7   23.90    1.40
   0  -6  -7   25.10    1.60
  -1  -6  -7   12.20    1.10
  -1  -6  -7   11.60    1.40
  -1  -6  -7   11.90    1.30
  -1  -6  -7   13.40    1.10
  -2  -6  -7   62.19    2.30
  -2  -6  -7   58.79    2.40
  -2  -6  -7   61.69    2.20
  -2  -6  -7   60.59    2.10
  -3  -6  -7    0.40    0.70
  -3  -6  -7    0.50    0.70
   3   6   7   -0.20    0.40
  -4  -6  -7   12.00    1.00
  -4  -6  -7   12.00    1.10
   4   6   7   12.90    1.00
  -5  -6  -7   68.19    2.20
  -5  -6  -7   70.19    2.30
   5   6   7   69.29    2.20
   5   6   7   71.19    2.70
  -6  -6  -7   95.99    2.80
   6   6   7   95.69    2.70
   6   6   7   91.59    2.80
  -7  -6  -7   38.60    1.40
   7   6   7   38.60    1.30
   4  -7  -7    8.30    0.60
   4  -7  -7    8.00    0.80
   4  -7  -7    8.10    0.60
   4  -7  -7    8.50    0.70
   3  -7  -7    0.00    0.30
   3  -7  -7    0.60    0.50
   3  -7  -7    0.20    0.40
   3  -7  -7    0.00    0.40
   2  -7  -7    2.00    0.70
   2  -7  -7    0.90    0.70
   1  -7  -7   57.79    2.00
   1  -7  -7   62.09    2.00
   1  -7  -7   60.09    2.10
   1  -7  -7   59.59    2.10
   0  -7  -7   82.69    2.60
   0  -7  -7   81.19    2.50
   0  -7  -7   79.89    2.70
   0  -7  -7   82.99    2.60
  -1  -7  -7  194.58    5.30
  -1  -7  -7  197.68    5.30
  -1  -7  -7  197.48    5.30
  -1  -7  -7  192.08    5.30
  -2  -7  -7  192.68    5.30
  -2  -7  -7  188.78    5.30
  -2  -7  -7  191.88    5.30
  -2  -7  -7  188.68    6.00
  -2  -7  -7  206.98    5.50
   2   7   7  196.38    5.20
  -3  -7  -7  260.47    6.70
  -3  -7  -7  257.97    6.80
   3   7   7  252.47    6.60
  -4  -7  -7    7.50    1.10
  -4  -7  -7    7.20    1.50
   4   7   7    6.80    0.90
  -5  -7  -7    0.00    0.50
  -5  -7  -7    0.70    0.50
   5   7   7   -0.20    0.50
   5   7   7    0.30    0.30
  -6  -7  -7    4.30    0.70
   6   7   7    3.50    0.60
   6   7   7    3.80    0.80
  -7  -7  -7   51.49    1.50
   7   7   7   48.20    1.40
   3  -8  -7    0.20    0.30
   3  -8  -7    1.60    0.50
   2  -8  -7    2.00    0.50
   2  -8  -7    2.30    0.60
   2  -8  -7    2.40    0.60
   1  -8  -7   94.29    2.80
   1  -8  -7   97.29    2.80
   1  -8  -7   94.39    2.80
   1  -8  -7  101.69    2.70
   0  -8  -7   15.80    0.90
   0  -8  -7   17.10    1.00
   0  -8  -7   16.80    1.00
   0  -8  -7   16.60    0.90
  -1  -8  -7    0.90    0.40
  -1  -8  -7    0.60    0.50
  -1  -8  -7    0.90    0.40
  -1  -8  -7    0.70    0.40
   1   8   7    0.70    0.40
  -2  -8  -7   22.70    1.10
  -2  -8  -7   24.20    1.30
  -2  -8  -7   22.30    1.10
   2   8   7   23.10    1.00
  -3  -8  -7    2.40    0.60
  -3  -8  -7    3.90    0.60
   3   8   7    4.10    0.60
  -4  -8  -7    0.40    0.40
  -4  -8  -7    0.60    0.40
   4   8   7    0.70    0.40
   4   8   7   -0.10    0.40
  -5  -8  -7   11.10    0.70
   5   8   7   10.80    0.70
   5   8   7   11.00    0.70
  -6  -8  -7   47.00    1.40
   1  -9  -7    6.00    0.60
   1  -9  -7    5.50    0.60
   1  -9  -7    6.70    0.70
  -1   9   7    7.40    0.60
   0  -9  -7    8.00    0.60
   0  -9  -7    7.30    0.80
   0   9   7    8.00    0.70
  -1  -9  -7   17.20    0.80
  -1  -9  -7   18.00    0.90
  -1  -9  -7   17.40    0.80
   1   9   7   17.70    0.80
  -2  -9  -7   74.89    2.10
  -2  -9  -7   72.59    2.10
   2   9   7   72.29    2.00
  -3  -9  -7  157.98    4.20
   3   9   7  163.58    4.20
   3   9   7  161.08    4.20
  -4  -9  -7   11.40    0.60
   4   9   7   12.00    0.70
   4   7  -8   77.39    2.10
   4   7  -8   76.79    2.20
   3   7  -8   -0.50    0.50
  -3  -7   8    0.60    0.40
  -2  -7   8   22.00    0.90
  -2  -7   8   21.50    1.00
  -1  -7   8   55.19    1.70
  -1  -7   8   56.49    1.80
   0  -7   8   41.80    1.40
   0  -7   8   42.90    1.40
   1  -7   8   13.50    0.80
   2  -7   8    8.80    0.60
   2  -7   8    5.40    0.60
   5   6  -8   17.50    0.80
   5   6  -8   17.80    1.20
   4   6  -8   18.50    1.00
   3   6  -8   93.79    2.70
  -3  -6   8   94.79    2.70
  -3  -6   8   95.79    2.80
   2   6  -8  157.48    4.30
  -2  -6   8  158.58    4.30
  -2  -6   8  158.98    4.30
  -1  -6   8    2.30    0.70
  -1  -6   8    1.10    0.40
  -1  -6   8    2.40    0.70
   0  -6   8   42.30    1.60
   0  -6   8   42.80    1.50
   0  -6   8   43.40    1.60
   1  -6   8  111.99    3.30
   1  -6   8  112.49    3.20
   2  -6   8   60.29    1.90
   2  -6   8   63.19    2.00
   3  -6   8   32.00    1.30
   3  -6   8   31.20    1.10
   5   5  -8    1.00    0.40
   5   5  -8    1.20    0.60
  -5  -5   8    0.80    0.50
   4   5  -8   21.90    1.10
  -4  -5   8   18.50    1.10
   3   5  -8   77.89    2.50
  -3  -5   8   78.59    3.30
   2   5  -8  239.28    6.40
  -2  -5   8  242.28    6.40
  -2  -5   8  241.78    6.30
  -2  -5   8  243.78    6.40
  -2  -5   8  246.78    6.50
  -1  -5   8  272.97    7.20
  -1  -5   8  277.27    7.20
  -1  -5   8  269.67    7.10
  -1  -5   8  274.77    7.20
   0  -5   8   68.39    2.30
   0  -5   8   68.19    2.20
   0  -5   8   69.89    2.20
   0  -5   8   68.29    2.20
   1  -5   8   32.20    1.40
   1  -5   8   32.00    1.30
   1  -5   8   33.40    1.40
   1  -5   8   33.90    1.40
   2  -5   8    5.80    0.90
   2  -5   8    6.20    0.80
   2  -5   8    8.30    1.50
   3  -5   8   14.50    1.00
   3  -5   8   15.30    1.00
   3  -5   8   17.10    1.00
   4  -5   8    2.50    0.70
   4  -5   8    1.20    0.50
   4  -5   8    1.60    0.60
   5  -5   8   46.30    1.50
   7   4  -8   40.00    1.30
  -7  -4   8   37.20    1.20
   6   4  -8    2.50    0.60
  -6  -4   8    2.10    0.60
   5   4  -8   18.00    1.10
   5   4  -8   16.80    1.20
  -5  -4   8   17.50    1.00
   4   4  -8   12.80    1.00
  -4  -4   8   11.20    0.90
   3   4  -8  197.18    5.40
  -3  -4   8  195.48    5.30
  -3  -4   8  203.78    6.30
  -3  -4   8  197.08    5.30
   2   4  -8   75.79    2.60
  -2  -4   8   77.19    2.50
  -2  -4   8   78.99    2.50
  -2  -4   8   78.19    2.50
  -2  -4   8   78.19    2.60
  -1  -4   8   38.00    1.60
  -1  -4   8   37.40    1.70
  -1  -4   8   38.00    1.60
  -1  -4   8   41.30    1.60
   0  -4   8  711.73   17.70
   0  -4   8  704.43   17.70
   0  -4   8  696.83   17.80
   0  -4   8  718.13   17.70
   1  -4   8    7.50    1.00
   1  -4   8   11.40    1.30
   1  -4   8    9.00    0.90
   1  -4   8    5.60    0.80
   2  -4   8   36.50    1.50
   2  -4   8   37.60    2.10
   2  -4   8   37.60    1.50
   3  -4   8    1.10    0.60
   3  -4   8    1.80    0.60
   3  -4   8    3.80    0.80
   4  -4   8   11.70    1.00
   4  -4   8    9.90    1.00
   4  -4   8   12.30    0.80
   5  -4   8   42.10    1.50
   5  -4   8   40.40    1.40
   6  -4   8   63.39    1.80
   7   3  -8    8.80    0.80
  -7  -3   8    8.90    0.60
   6   3  -8   24.10    1.10
  -6  -3   8   24.80    1.10
   5   3  -8   42.10    1.70
   5   3  -8   39.90    1.60
  -5  -3   8   41.30    1.50
   4   3  -8    1.60    0.60
  -4  -3   8    2.30    0.50
   3   3  -8  162.78    4.50
  -3  -3   8  157.58    4.60
   2   3  -8  126.19    3.90
  -2  -3   8  131.69    3.70
  -2  -3   8  129.49    3.70
  -1  -3   8  263.97    7.10
  -1  -3   8  271.07    7.00
  -1  -3   8  261.47    7.00
   0  -3   8  519.05   13.10
   0  -3   8  514.45   13.00
   0  -3   8  503.85   13.00
   1  -3   8   71.69    2.40
   1  -3   8   69.39    2.30
   1  -3   8   71.89    2.50
   1  -3   8   70.49    2.30
   2  -3   8   34.30    1.40
   2  -3   8   34.00    1.40
   2  -3   8   33.80    1.60
   3  -3   8   18.10    1.40
   3  -3   8   20.90    1.20
   3  -3   8   23.80    1.40
   3  -3   8   21.30    1.10
   4  -3   8   27.90    1.20
   4  -3   8   31.70    1.40
   4  -3   8   28.80    1.30
   4  -3   8   28.10    1.40
   5  -3   8   81.99    2.40
   5  -3   8   81.89    2.40
   5  -3   8   80.69    2.50
   6  -3   8   24.20    1.10
   6  -3   8   23.90    1.10
   6  -3   8   24.80    1.10
   7   2  -8   12.10    0.90
  -7  -2   8   10.40    0.70
   5   2  -8  153.28    4.50
   5   2  -8  163.88    4.50
  -5  -2   8  166.58    4.60
   4   2  -8  120.79    3.60
   4   2  -8  121.39    3.60
  -4  -2   8  123.79    3.50
   3   2  -8   99.09    3.10
  -3  -2   8  102.29    3.00
   2   2  -8  145.39    6.80
   2   2  -8  159.18    4.50
  -2  -2   8  163.68    4.40
  -2  -2   8  158.78    4.30
   1   2  -8  177.88    7.00
  -1  -2   8  185.28    4.90
  -1  -2   8  178.58    5.20
  -1  -2   8  187.08    5.00
   0   2  -8    0.30    1.90
   0  -2   8    3.50    0.90
   0  -2   8    3.30    0.80
   0  -2   8    2.60    0.80
  -1   2  -8   38.70    3.80
   1  -2   8   44.40    1.70
   1  -2   8   43.30    1.90
   1  -2   8   43.70    1.90
   1  -2   8   44.30    1.60
   2  -2   8    1.90    0.80
   2  -2   8    1.60    0.70
   2  -2   8    2.40    0.60
   2  -2   8    1.50    0.50
   3  -2   8   35.30    1.50
   3  -2   8   33.80    1.40
   3  -2   8   33.30    1.60
   3  -2   8   33.20    1.50
   4  -2   8  161.68    4.70
   4  -2   8  158.08    4.30
   4  -2   8  156.68    4.30
   4  -2   8  149.99    4.30
   5  -2   8    0.00    0.40
   5  -2   8    1.10    0.60
   5  -2   8   -0.20    0.40
   6  -2   8    1.90    0.60
   6  -2   8    1.40    0.40
   6  -2   8    1.00    0.40
   7  -2   8   11.50    0.70
   7  -2   8   12.00    0.70
   8   1  -8   15.20    0.80
  -8  -1   8   13.40    0.60
   7   1  -8   43.90    1.50
   6   1  -8   47.30    1.90
  -6  -1   8   46.60    1.60
   5   1  -8  117.29    3.60
   5   1  -8  128.19    3.60
  -5  -1   8  125.89    4.10
   4   1  -8   12.40    1.20
   4   1  -8   10.10    1.10
  -4  -1   8   10.50    0.90
   3   1  -8  207.68    5.80
   3   1  -8  214.48    5.70
   2   1  -8    5.10    2.30
   2   1  -8    1.70    0.90
  -2  -1   8    2.80    1.10
  -2  -1   8    1.90    0.50
  -2  -1   8    1.30    0.70
   1   1  -8  165.08    6.10
  -1  -1   8  174.08    4.60
  -1  -1   8  165.78    4.60
  -1  -1   8  166.38    4.60
   0   1  -8   16.20    2.60
   0  -1   8   14.50    1.30
   0  -1   8   12.30    1.80
   0  -1   8   11.60    1.10
   0  -1   8   12.40    1.10
  -1   1  -8    1.50    1.50
   1  -1   8    1.10    0.50
   1  -1   8    1.70    0.70
   1  -1   8    1.10    0.90
   1  -1   8    1.70    0.60
  -2   1  -8   87.99    4.90
   2  -1   8   92.69    3.00
   2  -1   8   93.99    2.80
   2  -1   8   89.79    2.80
   2  -1   8   90.29    2.70
   3  -1   8    4.90    1.00
   3  -1   8    6.20    1.20
   3  -1   8    6.80    1.50
   3  -1   8    4.60    0.80
   4  -1   8   62.49    2.00
   4  -1   8   57.69    2.00
   4  -1   8   59.29    2.20
   4  -1   8   63.39    2.20
   5  -1   8   31.90    1.30
   5  -1   8   33.70    1.30
   5  -1   8   33.50    1.70
   6  -1   8   38.80    1.60
   7  -1   8   20.00    1.00
   7  -1   8   19.20    0.90
   8   0  -8    1.90    0.60
  -8   0   8    0.40    0.30
   7   0  -8    8.80    0.80
   7   0  -8    6.50    1.10
  -7   0   8    7.60    0.60
   6   0  -8    1.80    0.80
   6   0  -8    4.30    0.80
  -6   0   8    3.20    0.60
   5   0  -8   58.09    2.00
   5   0  -8   56.19    2.70
   5   0  -8   54.49    2.20
  -5   0   8   57.49    1.90
   4   0  -8   11.10    1.20
   4   0  -8    9.80    1.20
  -4   0   8   10.40    0.90
   3   0  -8  505.05   12.80
   3   0  -8  496.15   12.80
  -3   0   8  509.65   12.70
   2   0  -8  200.78    5.50
   2   0  -8  195.28    5.40
   2   0  -8  188.88    6.80
  -2   0   8  203.38    5.30
   1   0  -8    7.80    2.60
  -1   0   8    8.20    1.10
  -1   0   8    7.20    1.10
  -1   0   8    9.60    1.40
   0   0  -8   81.69    3.80
   0   0   8   75.09    2.40
   0   0   8   76.69    2.50
   0   0   8   75.39    2.40
  -1   0  -8    8.00    2.30
   1   0   8    4.20    1.00
   1   0   8    6.80    1.60
   1   0   8    6.90    1.20
   1   0   8    4.40    1.00
  -2   0  -8  451.65   13.10
   2   0   8  448.26   11.30
   2   0   8  444.86   11.40
   2   0   8  465.65   11.40
   2   0   8  441.86   11.50
  -3   0  -8  361.36   12.00
   3   0   8  391.06   10.00
   3   0   8  400.26    9.90
   3   0   8  408.96   10.00
   3   0   8  396.26   10.10
   4   0   8  154.18    4.30
   4   0   8  150.68    4.10
   4   0   8  152.38    4.00
   4   0   8  124.69    4.60
   5   0   8   27.30    1.50
   5   0   8   27.40    1.20
   5   0   8   26.80    1.20
   6   0   8   25.10    1.40
   6   0   8   26.40    1.10
   6   0   8   25.00    1.10
   7   0   8    1.70    0.50
   7   0   8    1.10    0.30
   7   0   8    1.50    0.40
  -8   0  -8   10.60    0.90
   8   0   8   10.90    0.60
   8   0   8   10.90    0.60
   7  -1  -8    3.00    0.90
   7  -1  -8    2.10    0.50
  -7   1   8    3.40    0.60
   6  -1  -8    8.60    1.10
   6  -1  -8    7.80    0.90
   6  -1  -8    8.70    1.70
  -6   1   8    7.80    0.70
   5  -1  -8   14.10    1.10
   5  -1  -8   15.70    1.40
   5  -1  -8   14.80    1.00
   5  -1  -8   13.00    1.50
   5  -1  -8   11.30    1.40
  -5   1   8   14.10    0.90
   4  -1  -8   54.59    2.10
   4  -1  -8   53.49    2.00
   4  -1  -8   50.99    2.50
   4  -1  -8   46.90    2.50
  -4   1   8   55.69    1.90
   3  -1  -8    9.10    1.40
   3  -1  -8    8.60    1.20
  -3   1   8   11.00    1.10
   2  -1  -8   19.80    3.20
   2  -1  -8   18.20    1.30
   2  -1  -8   15.30    1.80
  -2   1   8   16.90    1.20
   1  -1  -8   13.80    2.60
   1  -1  -8   13.50    1.30
  -1   1   8    9.30    1.30
   0  -1  -8  145.89    4.40
   0  -1  -8  147.59    5.40
   0   1   8  162.88    4.40
   0   1   8  151.08    4.20
  -1  -1  -8  298.57    9.10
  -1  -1  -8  314.77    8.20
   1   1   8  290.57    7.80
   1   1   8  299.57    7.70
  -2  -1  -8   28.40    2.90
   2   1   8   25.90    1.20
   2   1   8   28.00    1.50
   2   1   8   24.20    1.70
  -3  -1  -8   22.80    3.80
   3   1   8   28.00    1.50
   3   1   8   28.60    1.20
   3   1   8   27.70    1.40
   3   1   8   26.30    1.70
   4   1   8    0.80    0.60
   4   1   8    0.80    0.40
  -5  -1  -8   38.30    1.90
   5   1   8   37.40    1.50
   5   1   8   37.00    1.70
   5   1   8   35.90    1.40
   5   1   8   33.00    1.50
   6   1   8   84.19    2.50
   6   1   8   84.39    2.50
   6   1   8   84.69    2.50
   7   1   8   50.69    1.60
   7   1   8   51.19    1.70
   7   1   8   50.69    1.70
   8   1   8    3.50    0.60
   8   1   8    3.10    0.70
   8   1   8    5.10    0.60
   7  -2  -8   25.10    1.20
   7  -2  -8   24.70    1.10
   7  -2  -8   26.50    1.10
  -7   2   8   26.30    1.00
   6  -2  -8    1.60    0.60
   6  -2  -8    1.80    0.60
   6  -2  -8    1.20    0.50
  -6   2   8    1.60    0.50
   5  -2  -8   -0.30    0.60
   5  -2  -8    0.20    0.50
   5  -2  -8    0.40    0.70
   5  -2  -8    0.60    0.70
   5  -2  -8    0.60    0.40
  -5   2   8   -0.10    0.50
   4  -2  -8  101.39    2.90
   4  -2  -8   95.19    3.10
   4  -2  -8   96.49    3.00
   4  -2  -8   95.89    3.10
   4  -2  -8   97.29    3.00
  -4   2   8   97.69    2.90
   3  -2  -8  100.09    3.50
   3  -2  -8   99.19    3.20
   3  -2  -8  102.59    3.10
  -3   2   8  101.39    3.00
   2  -2  -8  143.69    4.00
   2  -2  -8  129.59    3.90
   2  -2  -8  131.89    4.00
  -2   2   8  132.79    3.90
   1  -2  -8  212.78    7.10
   1  -2  -8  215.78    6.50
   1  -2  -8  200.58    5.70
   1  -2  -8  217.48    5.80
   1  -2  -8  217.98    5.80
  -1   2   8  210.08    5.80
   0  -2  -8   28.30    2.70
   0  -2  -8   25.30    1.70
   0   2   8   23.70    1.30
  -1  -2  -8  476.95   12.50
  -1  -2  -8  500.85   13.90
   1   2   8  495.55   12.30
  -2  -2  -8   19.50    3.10
   2   2   8   19.70    1.10
   2   2   8   20.90    1.80
   2   2   8   17.80    1.90
  -3  -2  -8   10.00    3.40
   3   2   8   10.80    0.90
   3   2   8   12.40    1.40
   3   2   8    9.90    1.40
   3   2   8   14.50    1.00
  -4  -2  -8  162.38    4.80
   4   2   8  156.78    4.20
   4   2   8  149.99    4.30
   4   2   8  153.78    4.20
   4   2   8  154.98    4.50
  -5  -2  -8   36.60    1.80
   5   2   8   36.70    1.60
   5   2   8   37.00    1.50
   5   2   8   37.80    1.40
   6   2   8   43.80    1.50
   6   2   8   44.10    1.60
   6   2   8   44.00    1.70
   7   2   8    0.20    0.30
   7   2   8   -0.10    0.40
   7   2   8    1.70    0.60
  -8  -2  -8    0.60    0.40
   8   2   8    0.60    0.30
   8   2   8    0.30    0.30
   7  -3  -8    2.50    0.70
   7  -3  -8    3.10    0.60
   7  -3  -8    4.40    0.60
   6  -3  -8   18.60    0.90
   6  -3  -8   17.50    1.10
   6  -3  -8   18.30    1.00
  -6   3   8   18.90    1.20
   5  -3  -8   28.60    1.30
   5  -3  -8   27.40    1.30
   5  -3  -8   28.70    1.40
   5  -3  -8   28.70    1.50
  -5   3   8   26.70    2.00
   4  -3  -8    3.80    1.30
   4  -3  -8    2.00    0.80
   4  -3  -8    4.40    1.00
   4  -3  -8    3.40    0.90
  -4   3   8    1.70    0.70
   3  -3  -8    1.90    0.60
   3  -3  -8    4.90    1.60
   3  -3  -8    2.90    0.80
   3  -3  -8    1.40    0.70
   2  -3  -8   13.00    1.40
   2  -3  -8   12.80    1.20
   2  -3  -8    8.50    1.90
   2  -3  -8   14.10    1.30
   1  -3  -8  152.38    4.30
   1  -3  -8  149.29    4.30
   1  -3  -8  141.79    4.50
   1  -3  -8  149.29    4.10
   1  -3  -8  140.79    6.20
   0  -3  -8  135.39    4.10
   0  -3  -8  135.09    3.90
   0  -3  -8  136.19    3.90
   0  -3  -8  136.39    5.60
   0   3   8  138.99    3.80
  -1  -3  -8    3.20    1.80
  -1  -3  -8    4.00    1.10
  -1  -3  -8    6.40    1.60
   1   3   8    4.70    0.90
  -2  -3  -8 1075.09   25.90
  -2  -3  -8  975.60   27.60
   2   3   8 1072.59   25.80
   2   3   8 1062.79   25.80
  -3  -3  -8  660.63   16.40
   3   3   8  655.43   16.30
   3   3   8  645.34   16.30
  -4  -3  -8  296.87    7.90
   4   3   8  302.77    7.80
   4   3   8  305.57    7.80
  -5  -3  -8    0.40    0.80
   5   3   8    0.90    0.50
   5   3   8    0.80    0.50
   6   3   8   21.00    1.00
   6   3   8   21.50    1.00
  -7  -3  -8   15.20    1.00
   7   3   8   14.70    0.80
   7   3   8   15.30    0.90
  -8  -3  -8    7.50    0.70
   8   3   8    7.50    0.50
   8   3   8    5.90    0.80
   6  -4  -8   28.30    1.20
   6  -4  -8   32.50    1.40
   6  -4  -8   30.60    1.20
   5  -4  -8   51.59    2.00
   5  -4  -8   60.19    1.80
   5  -4  -8   58.59    2.00
   5  -4  -8   58.49    2.00
   4  -4  -8   32.50    1.60
   4  -4  -8   33.50    1.60
   4  -4  -8   33.20    1.50
   4  -4  -8   33.10    1.60
   3  -4  -8    1.90    0.50
   3  -4  -8    2.60    0.80
   3  -4  -8    2.70    0.70
   3  -4  -8    1.10    0.60
   2  -4  -8  175.28    4.90
   2  -4  -8  175.08    4.80
   2  -4  -8  180.78    5.00
   2  -4  -8  175.18    5.00
   1  -4  -8   17.40    2.10
   1  -4  -8   20.00    1.60
   1  -4  -8   18.00    1.50
   1  -4  -8   21.80    1.90
   1  -4  -8   20.00    1.80
   0  -4  -8   25.00    1.50
   0  -4  -8   28.00    1.40
   0  -4  -8   24.60    1.90
   0  -4  -8   27.50    1.30
   0   4   8   24.00    1.30
  -1  -4  -8   21.40    1.30
  -1  -4  -8   22.00    1.60
   1   4   8   22.40    1.20
  -2  -4  -8  286.47    7.80
  -2  -4  -8  291.77    7.60
   2   4   8  297.27    7.50
  -3  -4  -8  471.35   12.10
   3   4   8  480.75   12.00
   3   4   8  478.85   12.10
  -4  -4  -8  155.48    4.40
   4   4   8  157.98    4.30
   4   4   8  161.28    4.30
  -5  -4  -8   24.10    1.50
   5   4   8   24.90    1.20
  -6  -4  -8   17.10    1.10
   6   4   8   16.00    0.90
   6   4   8   16.30    1.10
  -7  -4  -8    2.80    0.70
   7   4   8    1.90    0.50
   7   4   8    2.30    0.50
   8   4   8   18.30    0.70
   6  -5  -8   28.40    1.20
   6  -5  -8   27.50    1.00
   6  -5  -8   29.50    1.10
   5  -5  -8   52.19    1.70
   5  -5  -8   52.49    1.60
   5  -5  -8   49.40    1.80
   5  -5  -8   53.79    1.70
   4  -5  -8   54.79    2.30
   4  -5  -8   49.30    2.60
   4  -5  -8   52.99    1.90
   3  -5  -8   16.50    1.20
   3  -5  -8   16.60    1.30
   3  -5  -8   16.40    1.00
   3  -5  -8   16.40    1.30
   2  -5  -8   36.60    1.80
   2  -5  -8   37.40    1.70
   2  -5  -8   38.90    1.70
   2  -5  -8   36.80    1.70
   2  -5  -8   37.10    1.90
   1  -5  -8  125.19    3.70
   1  -5  -8  128.79    3.80
   1  -5  -8  127.59    3.60
   1  -5  -8  130.89    3.90
   1  -5  -8  124.09    3.80
   0  -5  -8   35.10    1.60
   0  -5  -8   36.20    2.00
   0  -5  -8   35.30    1.80
   0  -5  -8   33.80    1.70
   0   5   8   32.50    1.50
  -1  -5  -8  111.09    3.40
  -1  -5  -8  113.79    3.50
  -1  -5  -8  115.59    3.50
   1   5   8  111.69    3.30
  -2  -5  -8  222.48    6.20
  -2  -5  -8  224.38    6.20
  -2  -5  -8  235.38    6.10
  -2  -5  -8  223.78    6.10
   2   5   8  229.98    6.00
  -3  -5  -8   82.29    2.60
  -3  -5  -8   78.69    2.60
   3   5   8   79.09    2.40
   3   5   8   76.29    2.50
  -4  -5  -8  160.38    4.60
  -4  -5  -8  160.78    4.50
   4   5   8  167.68    4.50
   4   5   8  159.88    4.40
  -5  -5  -8  213.78    5.80
  -5  -5  -8  218.58    5.70
   5   5   8  212.78    5.60
  -6  -5  -8    2.70    0.80
   6   5   8    2.60    0.60
  -7  -5  -8   85.79    2.70
   7   5   8   91.99    2.70
   5  -6  -8    0.30    0.30
   5  -6  -8    0.50    0.40
   5  -6  -8    0.50    0.30
  -5   6   8    0.60    0.30
   4  -6  -8    0.00    0.40
   4  -6  -8    0.50    0.30
   4  -6  -8    0.50    0.40
   4  -6  -8    0.50    0.40
   3  -6  -8   40.50    1.60
   3  -6  -8   40.50    1.60
   3  -6  -8   38.90    1.50
   2  -6  -8   52.49    1.90
   2  -6  -8   50.29    1.90
   2  -6  -8   52.69    1.80
   2  -6  -8   51.39    2.00
  -2   6   8   53.19    1.80
   1  -6  -8  237.38    6.50
   1  -6  -8  233.88    6.30
   1  -6  -8  237.98    6.20
   1  -6  -8  237.68    6.30
   1  -6  -8  233.28    6.20
  -1   6   8  230.68    6.10
   0  -6  -8  496.65   12.60
   0  -6  -8  501.65   12.50
   0  -6  -8  482.75   12.60
   0  -6  -8  493.85   12.50
  -1  -6  -8   31.50    1.40
  -1  -6  -8   30.70    1.60
  -1  -6  -8   31.10    1.50
  -2  -6  -8    0.80    0.70
  -2  -6  -8    0.10    0.60
  -2  -6  -8    1.00    0.60
  -3  -6  -8   33.90    1.60
  -3  -6  -8   34.10    1.50
   3   6   8   34.50    1.50
  -4  -6  -8   26.10    1.40
  -4  -6  -8   26.10    1.30
   4   6   8   25.00    1.10
   4   6   8   27.70    1.60
  -5  -6  -8  251.87    6.60
  -5  -6  -8  252.07    6.50
   5   6   8  244.68    6.50
   5   6   8  249.88    6.40
  -6  -6  -8    0.10    0.40
   6   6   8    0.90    0.30
  -7  -6  -8    0.80    0.30
   7   6   8   -0.20    0.30
   4  -7  -8   39.80    1.40
   4  -7  -8   39.30    1.30
   4  -7  -8   40.20    1.30
   3  -7  -8    4.30    0.80
   3  -7  -8    5.10    1.00
   3  -7  -8    4.70    0.60
   2  -7  -8   93.49    2.80
   2  -7  -8   93.69    2.80
   2  -7  -8   93.99    2.80
   1  -7  -8   69.19    2.30
   1  -7  -8   71.29    2.20
   1  -7  -8   69.29    2.30
   0  -7  -8   30.80    1.30
   0  -7  -8   29.00    1.30
   0  -7  -8   30.50    1.30
  -1  -7  -8    1.50    0.50
  -1  -7  -8    0.70    1.00
  -1  -7  -8    1.20    0.50
  -1  -7  -8    1.90    0.50
  -2  -7  -8   28.90    1.50
   2   7   8   28.30    1.20
  -3  -7  -8   15.80    1.10
  -3  -7  -8   16.40    1.20
   3   7   8   18.00    1.30
  -4  -7  -8   45.10    1.70
  -4  -7  -8   46.10    1.60
   4   7   8   45.90    1.60
   4   7   8   47.10    1.50
  -5  -7  -8   17.30    0.90
  -5  -7  -8   19.10    1.00
   5   7   8   19.30    1.10
   5   7   8   18.30    0.80
  -6  -7  -8    1.00    0.40
   6   7   8    1.00    0.30
   2  -8  -8   66.09    1.90
   2  -8  -8   68.19    2.00
   2  -8  -8   64.39    2.00
   1  -8  -8   20.30    1.00
   1  -8  -8   21.50    1.10
   1  -8  -8   21.80    1.00
   1  -8  -8   20.60    0.90
   0  -8  -8  103.09    2.90
   0  -8  -8  101.69    2.90
   0  -8  -8   99.99    2.80
   0  -8  -8  101.29    2.90
  -1  -8  -8   86.59    2.70
  -1  -8  -8   91.99    2.60
  -1  -8  -8   87.09    2.60
  -1  -8  -8   89.99    2.70
   1   8   8   91.39    2.50
  -2  -8  -8    9.70    0.80
  -2  -8  -8    9.20    0.70
   2   8   8   10.20    0.70
  -3  -8  -8    3.90    0.60
   3   8   8    4.40    0.60
  -4  -8  -8   39.00    1.40
  -4  -8  -8   38.50    1.40
   4   8   8   43.70    1.40
   4   8   8   41.50    1.30
  -5  -8  -8   28.50    1.00
  -5  -8  -8   30.00    1.10
   5   8   8   22.80    1.10
   5   8   8   28.90    1.00
   0  -9  -8   13.80    0.60
   0  -9  -8   13.00    0.70
   0   9   8   12.40    0.70
  -1  -9  -8   29.60    1.00
  -1  -9  -8   27.20    1.00
   1   9   8   27.10    1.00
  -2  -9  -8   36.00    1.30
   2   9   8   32.80    1.10
  -3  -9  -8   38.70    1.20
   3   9   8   41.20    1.30
  -1  -7   9   50.79    1.50
  -1  -7   9   52.29    1.60
   4   6  -9  136.79    3.60
   4   6  -9  134.59    3.60
   3   6  -9   62.99    2.00
  -2  -6   9   34.50    1.30
  -2  -6   9   33.00    1.20
  -1  -6   9    5.50    0.90
  -1  -6   9    4.30    0.70
   0  -6   9   19.90    0.90
   0  -6   9   21.40    1.30
   1  -6   9   12.20    0.90
   1  -6   9   12.80    0.90
   2  -6   9    3.50    0.60
   2  -6   9    5.00    0.60
   5   5  -9    4.60    0.70
   5   5  -9    4.40    0.90
  -5  -5   9    5.80    0.80
   4   5  -9    0.70    0.50
   4   5  -9    0.40    0.50
  -4  -5   9    1.30    0.50
   3   5  -9   11.00    1.10
  -3  -5   9   13.10    0.90
  -3  -5   9    7.60    2.10
  -2  -5   9    1.20    0.60
  -2  -5   9    2.90    0.80
  -2  -5   9    1.20    0.40
  -1  -5   9    3.60    0.80
  -1  -5   9    3.20    0.90
   0  -5   9  107.89    3.10
   1  -5   9    5.90    0.80
   1  -5   9    6.10    0.70
   1  -5   9    5.70    0.80
   2  -5   9   22.80    1.20
   2  -5   9   24.10    1.10
   2  -5   9   29.00    1.20
   3  -5   9   23.00    1.00
   3  -5   9   21.70    1.00
   3  -5   9   24.50    1.10
   4  -5   9  114.39    3.00
   4  -5   9  109.79    3.00
   6   4  -9   28.20    1.10
   5   4  -9   97.29    2.80
   5   4  -9   99.49    2.80
  -5  -4   9  100.59    2.80
   4   4  -9  248.38    6.40
  -4  -4   9  241.48    6.30
   3   4  -9  313.57    8.10
  -3  -4   9  314.57    8.10
   2   4  -9  161.88    4.60
  -2  -4   9  169.58    4.60
  -2  -4   9  166.08    4.70
  -2  -4   9  171.48    4.50
  -1  -4   9  350.56    9.00
  -1  -4   9  346.57    8.90
  -1  -4   9  350.26    9.00
   0  -4   9   95.09    2.80
   0  -4   9   98.29    2.80
   0  -4   9   93.19    2.90
   1  -4   9   12.00    1.10
   1  -4   9   11.90    1.00
   1  -4   9   10.80    0.90
   2  -4   9    0.80    0.40
   2  -4   9    0.90    0.40
   3  -4   9   65.39    2.00
   3  -4   9   65.09    2.20
   3  -4   9   63.89    2.00
   4  -4   9   -0.40    0.50
   4  -4   9    0.40    0.40
   4  -4   9    0.30    0.30
   5  -4   9    0.30    0.40
   5  -4   9    0.10    0.30
   7   3  -9   49.70    1.50
  -7  -3   9   47.60    1.40
   6   3  -9   59.39    1.90
  -6  -3   9   55.39    1.70
   5   3  -9    4.20    1.00
   5   3  -9    3.80    0.80
  -5  -3   9    4.80    0.70
   4   3  -9    3.70    0.90
   4   3  -9    3.00    0.90
  -4  -3   9    3.10    0.70
   3   3  -9    2.80    0.70
  -3  -3   9    4.20    0.70
   2   3  -9   57.99    2.30
  -2  -3   9   59.29    2.10
  -2  -3   9   56.79    2.00
  -1  -3   9   60.09    2.00
  -1  -3   9   60.09    2.00
  -1  -3   9   57.59    2.20
   0  -3   9    2.70    0.80
   0  -3   9    3.30    0.70
   0  -3   9    3.50    0.80
   1  -3   9   11.10    1.20
   1  -3   9   12.00    1.00
   1  -3   9   12.20    0.90
   2  -3   9    0.70    0.60
   2  -3   9    0.40    0.40
   2  -3   9    0.20    0.60
   3  -3   9   58.79    1.90
   3  -3   9   57.79    2.10
   3  -3   9   57.79    1.90
   3  -3   9   55.99    2.00
   4  -3   9  133.09    3.60
   4  -3   9  129.39    3.60
   5  -3   9   43.00    1.50
   5  -3   9   42.90    1.60
   5  -3   9   46.90    1.50
   6  -3   9   52.79    1.60
   6  -3   9   54.69    1.70
   7   2  -9    0.60    0.30
  -7  -2   9   -0.10    0.30
   6   2  -9   31.30    1.30
  -6  -2   9   31.60    1.20
   5   2  -9    0.10    0.50
   5   2  -9    1.20    0.60
  -5  -2   9    0.00    0.40
   4   2  -9   69.99    2.30
   4   2  -9   69.39    2.30
  -4  -2   9   72.09    2.20
   3   2  -9  132.49    3.90
  -3  -2   9  135.59    3.80
   2   2  -9    3.10    0.90
  -2  -2   9    4.90    1.20
  -2  -2   9    3.70    0.80
  -1  -2   9    5.40    1.00
  -1  -2   9    4.10    0.90
  -1  -2   9    6.50    1.70
   0  -2   9   27.80    1.40
   0  -2   9   26.30    1.70
   0  -2   9   24.30    1.20
   1  -2   9    8.30    1.20
   1  -2   9    7.60    0.90
   1  -2   9    4.50    1.20
   1  -2   9    7.10    0.80
   2  -2   9   64.09    2.10
   2  -2   9   64.39    2.20
   2  -2   9   64.19    2.10
   2  -2   9   63.89    2.30
   3  -2   9  249.08    6.70
   3  -2   9  249.28    6.60
   3  -2   9  257.87    6.60
   3  -2   9  258.97    7.40
   4  -2   9    7.00    1.00
   4  -2   9    8.40    0.90
   4  -2   9    7.90    0.80
   4  -2   9    8.40    1.00
   5  -2   9    0.30    0.40
   5  -2   9    0.60    0.50
   5  -2   9    0.60    0.40
   6  -2   9    9.60    0.70
   6  -2   9    9.40    0.70
   6  -2   9   10.60    0.80
   7   1  -9   70.19    2.10
  -7  -1   9   64.59    1.90
   6   1  -9  123.49    3.60
  -6  -1   9  133.29    3.80
   5   1  -9  105.49    3.20
   5   1  -9  105.29    3.10
  -5  -1   9  104.29    3.00
   4   1  -9   49.00    1.90
   4   1  -9   47.40    1.80
  -4  -1   9   48.10    1.80
  -4  -1   9   48.40    1.70
   3   1  -9    0.50    0.70
   3   1  -9    1.30    0.60
  -3  -1   9   -0.20    0.60
  -3  -1   9    0.30    0.40
   2   1  -9   74.59    2.70
  -2  -1   9   73.69    2.40
  -2  -1   9   73.99    2.60
  -1  -1   9    1.20    0.70
  -1  -1   9    0.70    0.60
  -1  -1   9    1.30    0.40
   0  -1   9  375.56    9.60
   0  -1   9  361.76    9.40
   0  -1   9  372.46    9.40
   0  -1   9  366.26    9.40
   1  -1   9  200.78    5.30
   1  -1   9  196.78    5.50
   1  -1   9  195.28    5.20
   1  -1   9  195.88    5.30
  -2   1  -9  106.89    4.00
   2  -1   9  112.19    3.40
   2  -1   9  110.49    3.20
   2  -1   9  113.39    3.30
   2  -1   9  110.89    3.20
   3  -1   9   73.59    2.40
   3  -1   9   73.09    2.30
   3  -1   9   73.69    2.30
   3  -1   9   70.59    2.50
   4  -1   9    1.10    0.40
   4  -1   9    2.80    0.70
   4  -1   9    2.10    1.00
   5  -1   9    0.00    0.30
   5  -1   9   -0.10    0.50
   5  -1   9    0.10    0.40
   6  -1   9  198.68    5.30
   6  -1   9  196.28    5.30
   6  -1   9  221.68    5.70
   7  -1   9   56.89    1.70
   7  -1   9   55.89    1.60
   7   0  -9    3.20    0.60
  -7   0   9    3.20    0.80
   6   0  -9   67.79    2.10
  -6   0   9   66.49    2.00
   5   0  -9   22.20    1.30
   5   0  -9   23.10    1.40
  -5   0   9   21.20    1.00
   4   0  -9  198.08    5.40
   4   0  -9  195.88    5.30
  -4   0   9  193.58    5.20
   3   0  -9    3.20    0.80
   3   0  -9    2.60    0.70
  -3   0   9    3.90    0.80
   2   0  -9    4.90    1.00
  -2   0   9    3.40    0.60
  -2   0   9    5.10    0.90
   1   0  -9  307.17   10.70
   1   0  -9  335.97    8.70
  -1   0   9  341.07    8.60
  -1   0   9  348.47    8.60
   0   0  -9   99.19    3.20
   0   0  -9  105.69    5.40
   0   0   9   98.39    3.00
   0   0   9  102.29    3.00
   0   0   9  100.49    3.00
  -1   0  -9  150.18    7.00
  -1   0  -9  160.28    4.70
   1   0   9  166.98    4.80
   1   0   9  172.28    4.50
   1   0   9  170.08    4.50
   1   0   9  169.68    4.60
   2   0   9   81.69    2.50
   2   0   9   78.79    2.40
   2   0   9   81.19    2.50
   2   0   9   76.39    2.70
   3   0   9   39.70    1.60
   3   0   9   42.50    1.90
   3   0   9   40.30    1.50
   4   0   9  243.08    6.60
   4   0   9  239.18    6.40
   4   0   9  245.28    6.30
   5   0   9   25.30    1.40
   5   0   9   23.10    1.10
   5   0   9   25.40    1.30
   6   0   9    0.90    0.30
   6   0   9    1.80    0.60
   6   0   9    1.00    0.40
   7   0   9    1.00    0.30
   7   0   9    1.00    0.30
   7  -1  -9    4.50    0.60
  -7   1   9    3.70    0.50
   6  -1  -9   47.90    1.70
  -6   1   9   46.90    1.60
   5  -1  -9  204.78    5.50
   5  -1  -9  203.58    5.50
  -5   1   9  199.68    5.30
   4  -1  -9   10.50    1.20
   4  -1  -9   10.30    1.10
  -4   1   9   11.50    0.90
   3  -1  -9   89.99    2.90
   3  -1  -9   92.09    3.00
  -3   1   9   91.09    2.80
   2  -1  -9   16.50    1.80
   2  -1  -9    9.20    1.90
  -2   1   9   14.80    1.20
   1  -1  -9  411.66   13.10
   1  -1  -9  450.15   11.40
  -1   1   9  463.15   11.30
  -1   1   9  453.55   11.30
   0  -1  -9  244.88    6.40
   0  -1  -9  220.18    8.20
   0   1   9  239.98    6.20
   0   1   9  242.08    6.30
  -1  -1  -9    3.00    2.10
  -1  -1  -9    2.00    0.90
   1   1   9   -0.20    1.20
   1   1   9    0.50    0.60
   1   1   9    0.40    0.40
   2   1   9   88.29    2.70
   2   1   9   83.59    2.90
   2   1   9   86.49    2.60
   3   1   9    0.60    0.50
   3   1   9   -0.30    0.70
   3   1   9    0.50    0.40
   4   1   9   25.00    1.30
   4   1   9   26.10    1.50
   4   1   9   26.00    1.50
   4   1   9   25.80    1.10
  -5  -1  -9   12.90    1.30
   5   1   9   11.30    0.80
   5   1   9    8.90    0.90
   5   1   9   10.90    1.10
   5   1   9   11.20    1.00
   6   1   9   26.20    1.20
   6   1   9   27.30    1.20
   7   1   9    0.70    0.50
   7   1   9    0.40    0.40
   7   1   9    0.00    0.30
   7  -2  -9    5.00    0.60
  -7   2   9    2.90    0.80
   6  -2  -9   35.80    1.50
   6  -2  -9   38.00    1.40
   6  -2  -9   35.10    1.60
  -6   2   9   34.90    1.30
   5  -2  -9    6.00    0.90
   5  -2  -9    9.10    1.10
   5  -2  -9    5.80    1.40
   4  -2  -9   60.19    2.20
   4  -2  -9   60.59    2.30
   4  -2  -9   66.49    3.30
   4  -2  -9   61.19    2.20
  -4   2   9   63.19    2.10
   3  -2  -9   42.30    1.80
   3  -2  -9   41.70    1.90
   3  -2  -9   42.60    1.80
  -3   2   9   43.60    1.70
   2  -2  -9   -0.40    0.90
   2  -2  -9    0.00    0.80
   2  -2  -9    1.00    0.60
  -2   2   9   -0.70    0.70
   1  -2  -9    2.10    1.00
   1  -2  -9    1.90    2.60
   1  -2  -9    0.00    0.60
   1  -2  -9    1.90    0.80
  -1   2   9    0.50    0.70
   0  -2  -9   17.00    3.60
   0  -2  -9   18.80    1.50
   0   2   9   17.60    1.10
   0   2   9   19.30    1.50
  -1  -2  -9   80.79    2.80
  -1  -2  -9   77.49    5.10
   1   2   9   80.39    2.70
   1   2   9   83.19    2.50
   2   2   9   93.09    3.20
   2   2   9   94.59    2.80
   2   2   9   92.29    3.00
   2   2   9   98.09    2.80
   3   2   9  258.77    7.90
   3   2   9  282.57    7.20
   3   2   9  287.17    7.20
   3   2   9  279.97    7.40
  -4  -2  -9  109.39    3.20
   4   2   9  108.29    3.10
   4   2   9  100.89    3.10
   4   2   9  104.99    3.30
   4   2   9  107.59    3.10
  -5  -2  -9    7.10    1.20
   5   2   9    9.40    0.90
   5   2   9    6.60    1.10
   5   2   9    7.40    0.80
   6   2   9   58.79    2.00
   6   2   9   58.19    1.90
   7   2   9   39.20    1.30
   7   2   9   42.40    1.60
   7   2   9   37.00    1.30
   6  -3  -9    3.50    0.90
   6  -3  -9    4.60    1.20
   6  -3  -9    4.60    0.80
   5  -3  -9    2.90    0.90
   5  -3  -9    4.70    1.00
   5  -3  -9    4.20    1.10
   5  -3  -9    4.10    0.80
   4  -3  -9   33.20    1.40
   4  -3  -9   31.70    1.50
   4  -3  -9   28.50    1.70
   4  -3  -9   32.00    1.40
   3  -3  -9    0.80    1.00
   3  -3  -9    0.50    0.60
   3  -3  -9    0.90    0.60
   3  -3  -9    0.40    0.50
   2  -3  -9    1.60    0.60
   2  -3  -9    1.50    0.60
   2  -3  -9    0.20    0.80
   1  -3  -9  598.94   14.90
   1  -3  -9  572.94   14.90
   0  -3  -9  813.92   20.20
   0  -3  -9  803.22   20.30
   0   3   9  814.32   20.10
  -1  -3  -9  825.12   20.60
  -1  -3  -9  813.52   20.60
   1   3   9  835.92   20.40
  -2  -3  -9 1554.04   41.50
  -2  -3  -9 1682.33   41.30
   2   3   9 1774.52   41.30
   2   3   9 1711.93   41.20
  -3  -3  -9  308.97    7.90
   3   3   9  298.47    7.70
   3   3   9  291.77    7.70
  -4  -3  -9    3.70    1.10
   4   3   9    3.00    0.70
   4   3   9    4.30    0.90
  -5  -3  -9    0.40    0.70
   5   3   9    0.00    0.40
   5   3   9   -0.20    0.40
   6   3   9  156.78    4.10
   6   3   9  152.68    4.10
  -7  -3  -9    0.50    0.40
   7   3   9    0.20    0.30
   7   3   9   -0.10    0.30
   6  -4  -9    0.60    0.50
   6  -4  -9    0.50    0.40
   6  -4  -9    0.60    0.30
   5  -4  -9    5.90    0.80
   5  -4  -9    6.40    0.90
   5  -4  -9    5.70    0.70
   5  -4  -9    5.20    0.90
   4  -4  -9  153.18    4.20
   4  -4  -9  147.29    4.20
   4  -4  -9  148.59    4.80
   4  -4  -9  151.18    4.20
   3  -4  -9   94.19    2.90
   3  -4  -9   93.19    2.90
   3  -4  -9   90.29    3.00
   3  -4  -9   92.79    2.80
   2  -4  -9  120.49    3.80
   2  -4  -9  122.69    3.70
   2  -4  -9  125.29    3.70
   2  -4  -9  122.09    3.60
   1  -4  -9    0.60    1.00
   1  -4  -9    1.30    0.50
   1  -4  -9   -0.20    0.90
   1  -4  -9   -0.10    0.60
  -1   4   9    0.60    0.40
   0  -4  -9  172.98    4.80
   0  -4  -9  171.18    4.90
   0   4   9  174.68    4.70
  -1  -4  -9    4.00    1.00
  -1  -4  -9    2.20    0.80
   1   4   9    3.20    0.80
  -2  -4  -9    5.80    1.70
  -2  -4  -9    2.90    1.00
  -2  -4  -9    4.00    0.90
   2   4   9    2.40    0.50
   2   4   9    4.20    0.80
  -3  -4  -9  579.24   14.60
   3   4   9  579.94   14.50
   3   4   9  579.84   14.50
  -4  -4  -9    1.10    0.60
   4   4   9    0.90    0.40
   4   4   9    0.20    0.40
  -5  -4  -9   20.80    1.30
  -5  -4  -9   22.10    1.20
   5   4   9   22.80    1.10
   5   4   9   21.30    1.00
  -6  -4  -9    0.20    0.50
   6   4   9    0.50    0.40
   6   4   9    0.50    0.40
  -7  -4  -9    0.90    0.50
   7   4   9    1.20    0.60
   7   4   9    0.00    0.50
   5  -5  -9   18.00    0.90
   5  -5  -9   18.50    0.80
   5  -5  -9   17.20    0.90
   5  -5  -9   17.80    1.00
   4  -5  -9    7.50    0.80
   4  -5  -9    6.00    0.90
   4  -5  -9    6.90    0.80
   4  -5  -9    6.80    0.70
   3  -5  -9    9.80    1.00
   3  -5  -9    8.50    0.90
   3  -5  -9    8.80    0.90
   2  -5  -9   79.59    2.60
   2  -5  -9   78.99    2.60
   2  -5  -9   76.89    2.60
   2  -5  -9   80.39    2.40
   1  -5  -9    9.20    0.90
   1  -5  -9    6.10    1.30
   1  -5  -9    5.60    1.40
   1  -5  -9    6.20    1.10
   1  -5  -9    6.00    1.20
  -1   5   9    6.40    0.90
   0  -5  -9  215.18    5.90
   0  -5  -9  217.78    5.80
   0  -5  -9  221.28    6.00
   0   5   9  218.38    5.80
  -1  -5  -9   71.89    2.50
  -1  -5  -9   70.09    2.50
  -1  -5  -9   70.69    2.40
   1   5   9   69.89    2.20
  -2  -5  -9  224.08    6.10
  -2  -5  -9  218.68    6.20
   2   5   9  226.48    5.90
   2   5   9  226.98    5.90
  -3  -5  -9  126.59    3.70
  -3  -5  -9  129.39    3.70
   3   5   9  125.99    3.70
   3   5   9  126.09    3.50
  -4  -5  -9    1.20    0.60
  -4  -5  -9    1.10    0.60
   4   5   9    0.60    0.40
   4   5   9    0.00    0.50
  -5  -5  -9   77.79    2.50
  -5  -5  -9   81.39    2.50
   5   5   9   79.19    2.50
  -6  -5  -9   78.99    2.40
   6   5   9   77.99    2.30
  -7  -5  -9   16.10    0.80
   7   5   9   15.30    0.70
   4  -6  -9   21.40    1.00
   4  -6  -9   20.90    0.90
   4  -6  -9   23.50    1.00
   4  -6  -9   22.30    1.00
  -4   6   9   21.60    1.00
   3  -6  -9  107.69    3.00
   3  -6  -9  105.89    3.00
   3  -6  -9  107.89    3.10
   3  -6  -9  107.69    3.10
  -3   6   9  106.09    2.90
   2  -6  -9  125.49    3.60
   2  -6  -9  126.29    3.60
  -2   6   9  124.69    3.40
   1  -6  -9   39.90    1.60
   1  -6  -9   42.80    1.80
   1  -6  -9   42.80    1.70
   1  -6  -9   42.00    1.70
   0  -6  -9    7.30    1.00
   0  -6  -9    8.30    1.00
   0  -6  -9    8.60    1.00
   0  -6  -9   10.70    1.40
   0   6   9    8.10    1.00
  -1  -6  -9    0.20    0.60
  -1  -6  -9    0.90    0.60
  -1  -6  -9    0.10    0.60
   1   6   9    0.40    0.70
  -2  -6  -9    8.50    0.90
  -2  -6  -9    8.50    1.20
   2   6   9    7.30    0.70
  -3  -6  -9   65.79    2.50
  -3  -6  -9   69.99    2.20
   3   6   9   67.89    2.10
  -4  -6  -9   65.39    2.10
  -4  -6  -9   62.59    2.10
  -5  -6  -9   64.09    2.10
  -5  -6  -9   66.19    2.00
   5   6   9   64.49    1.90
  -6  -6  -9    9.20    0.80
   6   6   9    8.10    0.60
   3  -7  -9    0.60    0.30
   3  -7  -9    0.70    0.40
   3  -7  -9    0.60    0.30
   2  -7  -9  160.48    4.40
   2  -7  -9  170.58    4.30
   2  -7  -9  155.68    4.30
   1  -7  -9   18.30    1.00
   1  -7  -9   20.80    1.20
   1  -7  -9   19.50    1.00
   1  -7  -9   18.50    1.10
   0  -7  -9    2.00    0.70
   0  -7  -9   -0.20    0.70
   0  -7  -9    1.30    0.50
   0  -7  -9    0.30    0.50
  -1  -7  -9   28.50    1.30
  -1  -7  -9   28.20    1.20
  -1  -7  -9   29.30    1.30
   1   7   9   29.10    1.20
  -2  -7  -9  289.37    7.70
  -2  -7  -9  306.87    7.70
   2   7   9  307.17    7.70
  -3  -7  -9    1.20    0.50
   3   7   9    0.70    0.30
  -4  -7  -9    3.10    0.90
  -4  -7  -9    2.00    0.50
   4   7   9    2.60    0.50
  -5  -7  -9   12.90    0.80
  -5  -7  -9   10.80    0.70
   5   7   9   12.10    0.60
   1  -8  -9    5.20    0.80
   1  -8  -9    4.70    0.60
   0  -8  -9  130.69    3.50
   0  -8  -9  128.99    3.60
   0  -8  -9  131.49    3.40
   0   8   9  130.19    3.40
  -1  -8  -9   18.20    0.90
  -1  -8  -9   16.50    0.80
   1   8   9   17.10    0.80
  -2  -8  -9   19.70    0.90
   2   8   9   19.70    0.80
  -3  -8  -9    3.90    0.50
   3   8   9    6.20    0.90
   3   8   9    4.80    0.50
  -4  -8  -9    0.50    0.30
   4   8   9    0.50    0.50
   3   6 -10    1.60    0.50
  -1  -6  10    0.70    0.40
   0  -6  10   12.20    0.80
   1  -6  10   24.00    1.00
   1  -6  10   25.70    1.00
   4   5 -10   95.89    2.60
   4   5 -10   95.89    2.60
  -4  -5  10   87.69    2.50
   3   5 -10    6.70    0.80
  -3  -5  10    6.50    0.70
  -2  -5  10   28.10    1.60
  -2  -5  10   25.70    1.10
  -2  -5  10   26.50    1.20
  -1  -5  10    3.70    0.90
  -1  -5  10    1.00    0.40
  -1  -5  10    2.30    0.70
   0  -5  10    0.60    0.40
   0  -5  10   -0.10    0.40
   0  -5  10    0.20    0.50
   1  -5  10    0.20    0.40
   1  -5  10    0.30    0.40
   1  -5  10    0.50    0.40
   2  -5  10   88.09    2.60
   2  -5  10   89.69    2.70
   2  -5  10   90.09    2.50
   3  -5  10    1.30    0.40
   3  -5  10    0.90    0.40
   5   4 -10   74.99    2.10
   5   4 -10   70.29    2.10
  -5  -4  10   72.49    2.00
   4   4 -10  237.18    6.00
   4   4 -10  232.18    6.00
  -4  -4  10  226.38    5.90
   3   4 -10   27.30    1.50
  -3  -4  10   29.80    1.20
  -2  -4  10    9.60    1.10
  -2  -4  10   13.30    0.80
  -1  -4  10    4.70    1.10
   0  -4  10  305.47    7.90
   1  -4  10   25.10    1.10
   1  -4  10   22.90    1.30
   2  -4  10  151.68    4.10
   2  -4  10  153.38    4.20
   2  -4  10  155.88    4.10
   3  -4  10  114.89    3.10
   3  -4  10  109.09    3.10
   3  -4  10  111.59    3.20
   4  -4  10    1.50    0.50
   4  -4  10    1.90    0.50
  -6  -3  10   28.90    1.00
   5   3 -10   82.19    2.50
   5   3 -10   84.19    2.40
  -5  -3  10   84.39    2.40
   4   3 -10   21.00    1.10
   4   3 -10   21.90    1.20
  -4  -3  10   22.60    1.00
   3   3 -10   13.70    1.30
   3   3 -10   16.80    1.10
  -3  -3  10   17.30    0.90
  -2  -3  10   11.10    0.90
  -2  -3  10   10.10    1.10
  -1  -3  10   23.10    1.10
  -1  -3  10   21.10    1.10
  -1  -3  10   20.40    1.60
   0  -3  10   15.10    0.90
   0  -3  10   14.80    1.00
   0  -3  10   14.50    1.30
   1  -3  10  161.88    4.40
   1  -3  10  162.28    4.50
   1  -3  10  154.18    4.40
   2  -3  10   61.89    2.00
   2  -3  10   60.99    2.00
   2  -3  10   60.29    2.20
   3  -3  10    5.80    0.70
   3  -3  10    5.40    0.80
   3  -3  10    5.50    0.80
   4  -3  10   15.30    1.00
   4  -3  10   14.10    0.80
   5  -3  10   72.19    2.10
   5  -3  10   74.89    2.20
   6   2 -10    0.70    0.40
  -6  -2  10    1.50    0.40
   5   2 -10   39.80    1.50
   5   2 -10   40.80    1.50
  -5  -2  10   39.80    1.40
   4   2 -10   15.10    1.00
  -4  -2  10   13.70    0.80
   3   2 -10   18.60    1.20
   3   2 -10   18.50    1.40
  -3  -2  10   18.30    1.00
  -2  -2  10   26.90    1.30
  -2  -2  10   30.60    1.50
  -1  -2  10   37.80    1.60
  -1  -2  10   37.40    1.50
   0  -2  10   30.50    1.40
   0  -2  10   30.90    1.60
   0  -2  10   30.50    1.30
   0  -2  10   30.30    1.60
   1  -2  10   89.19    2.70
   1  -2  10   88.19    2.90
   1  -2  10   90.09    2.70
   1  -2  10   87.69    2.70
  -2   2 -10   30.20    1.90
   2  -2  10   30.70    1.40
   2  -2  10   32.50    1.60
   2  -2  10   32.90    1.70
   2  -2  10   32.10    1.30
   3  -2  10   20.60    1.10
   3  -2  10   21.00    1.10
   3  -2  10   24.50    1.30
   3  -2  10   20.80    1.00
   4  -2  10    6.20    0.70
   4  -2  10    5.40    0.90
   4  -2  10    5.80    0.80
   5  -2  10   41.30    1.30
   5  -2  10   37.50    1.30
   5  -2  10   39.50    1.50
   6  -2  10   26.40    1.00
   6  -2  10   26.10    1.00
   6   1 -10   30.30    1.20
  -6  -1  10   29.10    1.20
   5   1 -10    0.60    0.60
   5   1 -10    0.80    0.50
  -5  -1  10    1.00    0.40
   4   1 -10    2.40    0.70
   4   1 -10    1.90    0.60
  -4  -1  10    3.20    0.70
   3   1 -10   34.50    1.60
   3   1 -10   35.60    1.80
  -3  -1  10   36.20    1.40
  -3  -1  10   33.00    1.50
   2   1 -10  242.58    6.50
  -2  -1  10  243.48    6.40
  -2  -1  10  242.68    6.40
   1   1 -10  127.19    3.70
  -1  -1  10  121.99    3.60
  -1  -1  10  127.79    3.60
  -1  -1  10  129.89    3.60
   0   1 -10   60.29    2.30
   0  -1  10   62.39    2.10
   0  -1  10   56.59    2.50
   0  -1  10   64.39    2.10
   0  -1  10   62.49    2.10
  -1   1 -10  104.39    3.30
   1  -1  10  102.09    3.00
   1  -1  10  104.19    3.10
   1  -1  10  101.49    3.20
   1  -1  10  103.79    3.00
  -2   1 -10   26.80    2.00
   2  -1  10   25.90    1.50
   2  -1  10   27.90    1.30
   2  -1  10   27.00    1.20
   2  -1  10   27.30    1.20
   3  -1  10    4.90    1.00
   3  -1  10    4.80    0.80
   3  -1  10    4.00    0.80
   4  -1  10    2.10    0.50
   4  -1  10    2.50    0.70
   4  -1  10    1.40    0.80
   5  -1  10   64.89    2.00
   5  -1  10   67.99    2.20
   5  -1  10   66.19    2.00
   6  -1  10  101.49    2.80
   6  -1  10   99.89    2.70
   6   0 -10    0.50    0.40
  -6   0  10    0.00    0.40
  -6   0  10    0.50    0.30
   5   0 -10   65.69    2.10
   5   0 -10   64.19    2.20
  -5   0  10   66.89    2.00
  -5   0  10   64.59    2.00
   4   0 -10  241.18    6.40
   4   0 -10  235.08    6.40
  -4   0  10  246.28    6.30
  -4   0  10  247.58    6.30
   3   0 -10  128.09    3.80
   3   0 -10  129.89    3.80
  -3   0  10  128.99    3.60
  -3   0  10  132.79    3.80
   2   0 -10   30.70    1.50
   2   0 -10   29.80    2.40
  -2   0  10   30.20    1.40
  -2   0  10   30.00    1.30
   1   0 -10    2.90    0.70
  -1   0  10    1.90    0.50
  -1   0  10    2.20    0.50
   0   0 -10   90.19    2.90
   0   0  10   95.29    2.80
   0   0  10   89.59    2.80
  -1   0 -10   41.80    1.90
   1   0  10   42.60    1.60
   1   0  10   41.80    1.60
   1   0  10   41.20    2.10
   2   0  10  271.57    7.40
   2   0  10  290.47    7.40
   2   0  10  275.47    7.30
   3   0  10   12.80    1.30
   3   0  10   14.40    0.90
   3   0  10   15.70    0.90
   4   0  10  123.39    3.50
   4   0  10  122.19    3.40
   4   0  10  120.99    3.60
  -5   0 -10   25.70    1.40
   5   0  10   27.80    1.20
   6   0  10   10.20    0.70
   6   0  10   10.80    0.70
   7   0  10    0.50    0.30
   7   0  10    0.20    0.30
   6  -1 -10   49.20    1.60
  -6   1  10   51.09    1.50
  -6   1  10   49.80    1.50
   5  -1 -10  127.69    3.70
   5  -1 -10  133.89    3.70
  -5   1  10  132.49    3.60
   4  -1 -10  208.28    5.60
   4  -1 -10  209.38    5.60
  -4   1  10  203.98    5.50
   3  -1 -10    0.90    0.70
   3  -1 -10    0.40    0.60
  -3   1  10    0.30    0.50
   2  -1 -10  136.39    4.00
   2  -1 -10  126.49    4.00
   2  -1 -10  131.59    4.10
  -2   1  10  136.69    3.80
  -2   1  10  132.39    3.70
   1  -1 -10    3.00    1.00
  -1   1  10    2.20    0.60
  -1   1  10    1.90    0.50
   0  -1 -10    1.90    0.70
   0   1  10    3.50    1.00
   0   1  10    3.30    0.80
  -1  -1 -10  319.37    8.40
   1   1  10  319.57    8.30
   1   1  10  322.87    8.20
   1   1  10  317.37    8.90
   2   1  10   47.80    1.80
   2   1  10   47.50    1.70
   2   1  10   49.10    2.10
   3   1  10   46.60    1.80
   3   1  10   40.70    1.60
   3   1  10   41.80    1.90
   4   1  10    0.70    0.50
   4   1  10    0.90    0.40
   4   1  10    2.00    0.60
  -5  -1 -10    8.80    1.30
   5   1  10    8.00    1.10
   5   1  10    7.80    0.70
   5   1  10    7.70    1.00
   6   1  10   45.40    1.40
   6   1  10   44.40    1.50
   6   1  10   41.90    1.60
   7   1  10   45.70    1.50
   7   1  10   46.60    1.50
   6  -2 -10    0.40    0.40
  -6   2  10    0.00    0.40
   5  -2 -10    3.80    0.90
   5  -2 -10    1.30    0.60
  -5   2  10    1.70    0.50
   4  -2 -10    4.50    0.90
   4  -2 -10    4.60    0.90
  -4   2  10    5.40    0.90
   3  -2 -10  226.68    6.10
   3  -2 -10  229.78    6.30
   3  -2 -10  228.38    6.10
  -3   2  10  229.18    6.00
   2  -2 -10  371.06    9.70
   2  -2 -10  372.86    9.70
  -2   2  10  373.76    9.50
  -2   2  10  375.26    9.50
   1  -2 -10  628.44   16.00
   1  -2 -10  626.74   15.80
  -1   2  10  639.44   15.80
  -1   2  10  634.74   15.80
   0  -2 -10  324.87    8.40
   0  -2 -10  325.27    8.50
   0   2  10  327.07    8.30
   0   2  10  313.37    8.30
  -1  -2 -10  102.49    3.30
   1   2  10  101.29    3.10
   1   2  10  106.19    3.00
   1   2  10  103.99    3.20
   2   2  10   79.39    2.60
   2   2  10   81.19    2.50
   2   2  10   77.89    2.80
   2   2  10   80.49    2.40
  -3  -2 -10   22.60    1.30
   3   2  10   20.50    1.00
   3   2  10   19.20    1.40
   3   2  10   19.10    1.40
   3   2  10   21.00    1.20
  -4  -2 -10   47.40    1.80
   4   2  10   49.40    1.70
   4   2  10   48.60    1.60
   4   2  10   47.10    1.80
   5   2  10   10.50    0.70
   5   2  10    9.40    1.10
   5   2  10   11.80    0.90
   6   2  10   10.40    0.80
   6   2  10   12.60    1.20
   6   2  10   11.90    0.80
   7   2  10   36.90    1.20
   7   2  10   35.00    1.10
   6  -3 -10   48.40    1.60
  -6   3  10   46.40    1.40
   5  -3 -10   15.30    1.00
   5  -3 -10   14.20    0.90
   5  -3 -10   14.40    1.00
   4  -3 -10    6.80    0.90
   4  -3 -10    6.60    1.10
   4  -3 -10    5.90    0.90
   3  -3 -10   24.50    1.30
   3  -3 -10   24.50    1.20
   3  -3 -10   23.00    1.40
   2  -3 -10  127.69    3.90
   2  -3 -10  122.59    3.80
   2  -3 -10  126.39    3.60
   1  -3 -10  278.27    7.40
   1  -3 -10  277.77    7.30
  -1   3  10  281.17    7.30
   0  -3 -10    6.50    1.10
   0  -3 -10    5.80    1.20
   0   3  10    6.60    0.90
  -1  -3 -10   38.80    1.60
  -1  -3 -10   39.30    1.90
   1   3  10   37.70    1.60
   1   3  10   37.50    1.50
  -2  -3 -10    3.70    0.90
  -2  -3 -10    5.60    1.60
   2   3  10    3.50    0.80
   2   3  10    3.70    0.70
  -3  -3 -10   21.70    1.30
   3   3  10   19.70    1.00
   3   3  10   22.00    1.10
  -4  -3 -10    1.20    0.70
   4   3  10    0.10    0.50
   4   3  10    0.80    0.40
  -5  -3 -10  119.89    3.50
   5   3  10  127.19    3.40
  -6  -3 -10   87.09    2.70
   6   3  10   92.09    2.50
   6   3  10   90.69    2.50
  -7  -3 -10   53.99    1.60
   7   3  10   51.09    1.50
   7   3  10   50.29    1.50
   5  -4 -10    3.60    1.10
   5  -4 -10    3.40    0.80
   4  -4 -10   37.40    1.50
   4  -4 -10   37.10    1.70
   4  -4 -10   36.70    1.50
   4  -4 -10   37.10    1.30
   3  -4 -10  113.59    3.20
   3  -4 -10  106.99    3.30
   2  -4 -10  382.46    9.90
   2  -4 -10  373.56    9.80
   2  -4 -10  383.56    9.70
  -2   4  10  379.06    9.70
   1  -4 -10  104.89    3.10
   1  -4 -10  104.89    3.20
   1  -4 -10   92.59    3.90
  -1   4  10  106.59    3.00
   0  -4 -10  485.55   12.20
   0  -4 -10  470.25   12.20
   0   4  10  483.75   12.10
  -1  -4 -10   70.79    2.50
  -1  -4 -10   70.89    2.30
   1   4  10   68.79    2.20
  -2  -4 -10    6.80    1.20
  -2  -4 -10    6.00    1.70
   2   4  10    7.90    0.80
   2   4  10    7.20    0.80
  -3  -4 -10    9.00    1.30
  -3  -4 -10   10.10    0.90
   3   4  10    9.70    0.80
   3   4  10    9.50    0.80
  -4  -4 -10  321.47    8.30
  -4  -4 -10  323.17    8.20
   4   4  10  313.07    8.10
   4   4  10  312.87    8.10
  -5  -4 -10    3.80    0.90
  -5  -4 -10    4.40    0.90
   5   4  10    3.70    0.70
   5   4  10    4.70    0.60
  -6  -4 -10    0.30    0.40
   6   4  10    0.20    0.40
   6   4  10    0.20    0.30
   7   4  10    0.40    0.30
  -5   5  10  131.89    3.40
   4  -5 -10   26.40    1.30
   4  -5 -10   25.00    1.00
   4  -5 -10   26.20    1.10
  -4   5  10   25.70    1.00
   3  -5 -10   28.70    1.10
   3  -5 -10   27.60    1.40
   3  -5 -10   28.20    1.20
   3  -5 -10   29.40    1.40
  -3   5  10   30.30    1.10
   2  -5 -10   26.40    1.50
   2  -5 -10   22.60    1.20
   2  -5 -10   26.60    1.50
   1  -5 -10    3.60    0.90
   1  -5 -10    5.10    1.00
   1  -5 -10    7.90    1.40
  -1   5  10    4.20    0.80
   0  -5 -10   33.60    1.40
   0  -5 -10   32.60    1.50
   0   5  10   32.50    1.30
  -1  -5 -10   47.60    1.90
  -1  -5 -10   47.40    1.70
   1   5  10   46.90    1.70
  -2  -5 -10   28.70    1.70
  -2  -5 -10   28.30    1.30
   2   5  10   25.50    1.60
   2   5  10   26.20    1.20
  -3  -5 -10   22.70    1.20
   3   5  10   25.70    1.20
   3   5  10   23.50    1.10
  -4  -5 -10    9.30    1.10
  -4  -5 -10    9.60    0.90
   4   5  10   10.60    1.00
   4   5  10    9.80    0.90
  -5  -5 -10    3.60    0.80
  -5  -5 -10    3.50    0.90
   5   5  10    2.70    0.60
   5   5  10    4.70    1.00
  -6  -5 -10    1.10    0.40
   4  -6 -10    2.70    0.60
   4  -6 -10    3.60    0.60
  -4   6  10    3.50    0.60
   3  -6 -10   17.20    1.00
   3  -6 -10   18.50    1.10
   3  -6 -10   16.30    1.30
  -3   6  10   16.90    0.80
   2  -6 -10   28.30    1.20
   2  -6 -10   28.50    1.30
   2  -6 -10   28.30    1.40
  -2   6  10   26.50    1.10
   1  -6 -10   48.20    1.70
   1  -6 -10   53.39    1.90
   1  -6 -10   50.79    1.80
   1  -6 -10   48.90    2.00
  -1   6  10   49.10    1.70
   0  -6 -10  117.09    3.50
   0  -6 -10  117.49    3.40
   0  -6 -10  120.39    3.40
   0   6  10  118.49    3.30
  -1  -6 -10    2.10    0.60
   1   6  10    1.00    0.40
   1   6  10    2.30    0.60
  -2  -6 -10   79.39    2.60
  -3  -6 -10   61.09    2.10
   3   6  10   61.69    1.90
  -4  -6 -10   94.89    2.70
  -4  -6 -10   92.49    2.70
   4   6  10   91.79    2.60
  -5  -6 -10   53.19    1.70
  -5  -6 -10   49.00    1.60
   5   6  10   47.40    1.70
  -6  -6 -10   16.40    0.80
   6   6  10   14.50    0.70
   2  -7 -10    3.70    0.60
   2  -7 -10    4.10    0.80
   2  -7 -10    3.70    0.70
   1  -7 -10    7.30    1.10
   1  -7 -10    9.40    0.70
   1  -7 -10    7.90    0.80
   1  -7 -10   10.70    0.80
   0  -7 -10   23.10    1.00
   0  -7 -10   22.80    1.00
  -1  -7 -10   17.90    0.90
  -1  -7 -10   19.30    1.00
  -2  -7 -10    4.90    0.70
   2   7  10    4.60    0.50
  -3  -7 -10   10.10    0.70
   3   7  10    9.80    0.60
  -4  -7 -10    3.90    0.60
   4   7  10    3.20    0.60
  -5  -7 -10    0.00    0.40
   5   7  10    0.50    0.30
   0  -8 -10   42.60    1.30
   0  -8 -10   44.60    1.40
  -1  -8 -10    0.70    0.50
  -1  -8 -10   -0.10    0.40
   1   8  10    1.70    0.30
  -2  -8 -10    0.50    0.30
   2   8  10    1.10    0.30
   3   8  10   16.50    0.70
   3   5 -11    4.70    0.60
   2   5 -11   21.20    0.90
  -2  -5  11   20.10    0.90
   1   5 -11   41.50    1.40
  -1  -5  11   35.60    1.50
  -1  -5  11   41.00    1.30
   0   5 -11    9.50    0.80
   0  -5  11    7.40    0.80
   0  -5  11   11.10    0.70
   0  -5  11    8.70    0.60
  -1   5 -11    0.50    0.70
   1  -5  11    0.10    0.40
   1  -5  11    0.70    0.40
   1  -5  11   -0.20    0.30
   4   4 -11    2.40    0.60
   3   4 -11   17.00    0.90
  -3  -4  11   17.00    0.80
   2   4 -11    6.50    0.70
  -2  -4  11    5.50    0.60
   1   4 -11   25.20    1.20
  -1  -4  11   23.50    1.00
  -1  -4  11   26.90    1.40
  -1  -4  11   22.80    1.10
   0   4 -11  196.58    5.20
   0  -4  11  194.98    5.20
   0  -4  11  211.08    5.40
   0  -4  11  193.18    5.20
  -1   4 -11    1.90    0.60
   1  -4  11    2.10    0.50
   1  -4  11    1.50    0.40
   1  -4  11    1.70    0.50
   2  -4  11   69.59    2.10
   2  -4  11   72.49    2.10
   2  -4  11   73.59    2.20
   3  -4  11   11.70    0.80
   3  -4  11   13.00    0.90
   5   3 -11    6.00    0.80
  -5  -3  11    4.40    0.50
   4   3 -11    0.10    0.40
   4   3 -11   -0.30    0.80
  -4  -3  11   -0.20    0.30
   3   3 -11    0.70    0.40
  -3  -3  11    1.00    0.40
   2   3 -11  126.19    3.50
  -2  -3  11  122.49    3.40
   1   3 -11   87.49    2.90
  -1  -3  11   75.99    2.40
  -1  -3  11   79.19    2.90
   0   3 -11    1.40    0.60
   0  -3  11    2.00    0.70
   0  -3  11    0.80    0.70
  -1   3 -11   79.69    2.50
   1  -3  11   80.99    2.50
   1  -3  11   80.89    2.50
   1  -3  11   79.79    2.40
   2  -3  11   73.69    2.20
   2  -3  11   73.59    2.30
   2  -3  11   71.49    2.20
   3  -3  11   76.89    2.20
   3  -3  11   75.59    2.30
   4  -3  11   69.69    2.00
   4  -3  11   71.89    2.10
   5   2 -11    5.80    0.80
   5   2 -11    8.60    0.80
  -5  -2  11    7.00    0.60
   4   2 -11   53.79    1.90
   4   2 -11   55.69    1.80
  -4  -2  11   57.59    1.80
   3   2 -11   85.09    2.70
   3   2 -11   98.29    3.50
  -3  -2  11   89.69    2.70
   2   2 -11    1.20    0.50
  -2  -2  11    0.40    0.30
   1   2 -11    5.30    0.90
  -1  -2  11    5.20    0.70
   0   2 -11    1.40    0.60
   0  -2  11    1.50    0.70
   0  -2  11    1.70    0.50
   0  -2  11    1.30    0.40
  -1   2 -11   40.60    1.70
   1  -2  11   38.90    1.40
   1  -2  11   37.50    1.60
   1  -2  11   40.30    1.50
   2  -2  11   16.50    1.60
   2  -2  11   15.10    1.10
   2  -2  11   15.30    0.90
   3  -2  11   21.10    1.20
   3  -2  11   21.20    1.00
   3  -2  11   22.20    1.10
   4  -2  11   21.20    1.00
   4  -2  11   18.00    0.90
   4  -2  11   17.70    1.00
   5  -2  11    3.90    0.70
   5  -2  11    2.40    0.70
   5  -2  11    3.20    0.50
   6   1 -11   47.50    1.50
  -6  -1  11   47.50    1.40
   5   1 -11   52.89    1.70
   5   1 -11   52.89    1.70
  -5  -1  11   51.59    1.60
   4   1 -11    1.20    0.60
   4   1 -11    0.10    0.50
  -4  -1  11   -0.10    0.30
   3   1 -11   72.09    2.30
   3   1 -11   69.89    2.50
  -3  -1  11   73.79    2.20
  -3  -1  11   70.79    2.20
   2   1 -11   85.79    2.80
  -2  -1  11   85.59    2.60
  -2  -1  11   85.09    2.70
   1   1 -11  126.79    3.70
  -1  -1  11  125.49    3.50
  -1  -1  11  127.89    3.60
   0   1 -11  181.68    5.10
   0  -1  11  186.98    5.20
   0  -1  11  182.78    4.90
  -1   1 -11   18.50    1.40
   1  -1  11   18.80    1.40
   1  -1  11   18.30    1.00
   1  -1  11   18.80    1.10
   2  -1  11    4.30    0.80
   2  -1  11    3.60    0.70
   2  -1  11    3.80    1.00
   3  -1  11   43.30    1.70
   3  -1  11   45.00    1.50
   4  -1  11   68.59    2.10
   4  -1  11   67.29    2.00
   4  -1  11   67.99    2.20
  -5   1 -11   66.99    2.10
   5  -1  11   70.69    2.00
   5  -1  11   68.29    2.00
   5  -1  11   75.39    2.50
   6  -1  11    8.70    0.60
   6  -1  11    8.00    0.60
   6   0 -11   26.90    1.00
  -6   0  11   27.00    0.90
   5   0 -11   86.49    2.50
   5   0 -11   81.99    2.50
  -5   0  11   83.29    2.40
  -5   0  11   83.79    2.40
   4   0 -11   85.99    2.60
   4   0 -11   85.19    2.60
  -4   0  11   87.59    2.50
  -4   0  11   84.49    2.50
   3   0 -11   23.90    1.20
  -3   0  11   24.80    1.10
  -3   0  11   24.00    1.10
   2   0 -11   10.60    1.00
  -2   0  11   13.10    1.00
  -2   0  11   11.60    0.90
   1   0 -11   15.40    1.20
  -1   0  11   16.90    1.00
  -1   0  11   16.80    1.20
   0   0 -11   17.90    1.30
   0   0  11   18.00    1.10
   0   0  11   18.80    1.10
  -1   0 -11    1.90    0.80
   1   0  11    1.20    0.40
   1   0  11    1.50    0.50
   1   0  11    2.10    0.90
   2   0  11    1.30    0.70
   2   0  11    1.20    0.40
   2   0  11    1.30    0.40
   3   0  11   18.90    1.30
   3   0  11   18.10    1.00
   3   0  11   17.40    0.90
   4   0  11    6.60    0.90
   4   0  11    6.20    0.70
   4   0  11    7.20    0.80
  -5   0 -11    1.30    0.60
   5   0  11    0.00    0.40
   5   0  11    0.90    0.30
   6   0  11    2.50    0.40
   6  -1 -11   11.60    0.80
  -6   1  11    9.90    0.70
  -6   1  11   11.40    0.70
   5  -1 -11    0.50    0.40
   5  -1 -11    0.70    0.50
  -5   1  11    0.70    0.30
  -5   1  11    1.30    0.30
   4  -1 -11   10.00    1.10
   4  -1 -11    8.40    0.90
  -4   1  11    8.00    0.70
  -4   1  11    8.90    0.70
   3  -1 -11  202.98    5.60
   3  -1 -11  197.68    5.40
  -3   1  11  202.78    5.30
  -3   1  11  197.18    5.30
   2  -1 -11   20.30    2.20
   2  -1 -11   21.60    1.20
  -2   1  11   21.70    1.20
  -2   1  11   21.20    1.10
   1  -1 -11  239.28    6.20
   1  -1 -11  222.68    6.30
  -1   1  11  233.08    6.10
  -1   1  11  232.48    6.10
   0  -1 -11  106.69    3.20
   0   1  11  104.29    3.10
   0   1  11  102.29    3.00
  -1  -1 -11  123.19    3.80
   1   1  11  129.49    3.60
   1   1  11  126.79    3.60
   2   1  11   13.70    1.40
   2   1  11   13.60    1.10
   2   1  11   12.90    0.80
   3   1  11   40.90    1.80
   3   1  11   42.90    1.50
   3   1  11   41.80    1.60
  -4  -1 -11   57.39    2.50
   4   1  11   66.09    2.40
   4   1  11   65.49    2.00
   4   1  11   64.99    2.10
  -5  -1 -11   91.19    2.70
   5   1  11   93.69    2.60
   5   1  11   91.09    2.60
   6   1  11   53.19    1.70
   6   1  11   54.09    1.60
   5  -2 -11  102.19    2.90
   5  -2 -11  102.69    2.80
  -5   2  11   99.69    2.70
  -5   2  11  100.19    2.80
   4  -2 -11  212.98    5.60
   4  -2 -11  210.28    5.60
  -4   2  11  210.28    5.50
  -4   2  11  214.08    5.50
   3  -2 -11  534.45   15.00
   3  -2 -11  601.84   14.70
  -3   2  11  591.14   14.60
  -3   2  11  599.04   14.50
   2  -2 -11   78.49    2.50
  -2   2  11   78.29    2.40
  -2   2  11   76.39    2.40
   1  -2 -11    8.70    1.10
   1  -2 -11    8.50    1.20
  -1   2  11    8.00    1.20
  -1   2  11    8.90    1.20
   0  -2 -11   -0.20    0.60
   0  -2 -11    0.50    0.70
   0   2  11    0.00    0.60
   0   2  11    0.00    0.40
  -1  -2 -11    5.40    1.30
  -1  -2 -11    6.50    1.20
   1   2  11    5.60    1.20
   1   2  11    4.90    0.80
  -2  -2 -11   17.90    1.20
   2   2  11   16.30    1.00
   2   2  11   18.70    1.30
  -3  -2 -11   49.10    1.80
   3   2  11   45.10    1.60
   3   2  11   45.50    1.80
   3   2  11   44.90    1.80
  -4  -2 -11   22.30    1.20
   4   2  11   19.80    1.20
   4   2  11   24.50    1.40
   4   2  11   21.30    1.00
  -5  -2 -11   32.80    1.40
   5   2  11   33.10    1.20
   5   2  11   32.20    1.30
   6   2  11    1.90    0.50
   5  -3 -11   30.30    1.20
   5  -3 -11   34.80    1.20
  -5   3  11   34.20    1.20
   4  -3 -11  118.09    3.30
   4  -3 -11  121.49    3.40
   3  -3 -11    8.80    1.20
   3  -3 -11    9.30    0.90
   2  -3 -11   62.59    2.20
  -2   3  11   65.19    2.00
   1  -3 -11   90.69    2.80
   1  -3 -11   93.29    2.90
  -1   3  11   95.29    2.70
   0  -3 -11    0.40    0.60
   0  -3 -11    0.80    0.60
   0   3  11    1.20    0.40
   0   3  11    1.40    0.60
  -1  -3 -11   62.89    2.10
  -1  -3 -11   63.09    2.30
   1   3  11   60.69    2.00
   1   3  11   61.49    2.00
  -2  -3 -11    8.50    0.90
   2   3  11    8.70    0.90
   2   3  11   10.60    0.90
  -3  -3 -11   17.80    1.10
   3   3  11   18.90    1.00
   3   3  11   16.50    0.90
  -4  -3 -11   53.69    2.40
   4   3  11   56.39    1.80
  -5  -3 -11  109.39    3.10
   5   3  11  110.39    3.00
   5   3  11  110.29    3.00
  -6  -3 -11   19.60    1.00
   6   3  11   17.10    0.90
   6   3  11   19.50    0.80
   5  -4 -11   26.40    1.00
  -5   4  11   24.80    0.90
   4  -4 -11  129.39    3.40
   4  -4 -11  120.99    3.40
  -4   4  11  127.59    3.30
   3  -4 -11   71.19    2.30
   3  -4 -11   76.19    2.50
  -3   4  11   69.09    2.10
   2  -4 -11   28.00    1.80
   1  -4 -11  125.09    3.70
  -1   4  11  129.49    3.60
   0  -4 -11    0.60    0.60
   0  -4 -11    0.00    0.60
   0   4  11    0.20    0.30
  -1  -4 -11   71.99    2.40
  -1  -4 -11   77.49    2.60
   1   4  11   66.09    2.10
   1   4  11   67.69    2.20
  -2  -4 -11    0.30    0.60
   2   4  11   -0.40    0.30
   2   4  11    0.20    0.40
  -3  -4 -11   78.79    2.50
  -3  -4 -11   77.59    2.70
   3   4  11   84.39    2.40
  -4  -4 -11   12.50    1.00
  -4  -4 -11   13.90    1.20
   4   4  11   13.70    0.90
   4   4  11   12.90    0.80
  -5  -4 -11   30.20    1.30
  -5  -4 -11   32.20    1.30
   5   4  11   30.20    1.10
   5   4  11   30.00    1.10
  -6  -4 -11    0.60    0.40
   6   4  11    0.30    0.30
   6   4  11    0.00    0.30
   4  -5 -11    5.70    0.80
   4  -5 -11    4.80    0.60
  -4   5  11    6.20    0.50
   3  -5 -11   23.10    1.20
   3  -5 -11   26.70    1.40
  -3   5  11   24.40    1.00
   2  -5 -11   21.90    1.50
   2  -5 -11   20.90    1.10
  -2   5  11   21.90    1.00
   1  -5 -11   70.89    2.30
   1  -5 -11   68.49    2.20
  -1   5  11   71.09    2.10
   0  -5 -11   84.89    2.60
   0  -5 -11   85.49    2.70
   0   5  11   84.29    2.50
  -1  -5 -11   85.89    2.70
   1   5  11   83.39    2.50
   2   5  11   77.39    2.30
   2   5  11   78.29    2.30
  -3  -5 -11   15.20    1.00
   3   5  11   16.40    0.90
   3   5  11   14.90    0.80
  -4  -5 -11    6.60    1.00
  -4  -5 -11    6.50    0.80
   4   5  11    7.80    0.60
   4   5  11    8.30    0.90
  -5  -5 -11   63.69    2.00
  -5  -5 -11   64.59    2.00
   5   5  11   66.39    1.90
   6   5  11   46.80    1.40
  -3   6  11   71.39    1.90
   2  -6 -11   53.99    1.70
   1  -6 -11   13.90    1.10
   1  -6 -11   10.70    1.00
  -1   6  11   11.90    0.80
   0  -6 -11   23.90    1.10
   0  -6 -11   22.70    1.10
   0   6  11   22.70    1.10
   0   6  11   23.20    1.00
  -1  -6 -11    1.30    0.50
  -1  -6 -11    0.80    0.50
   1   6  11    1.10    0.40
   1   6  11    3.50    0.90
  -2  -6 -11    8.20    0.80
   2   6  11    7.80    0.60
  -3  -6 -11   66.39    2.00
   3   6  11   67.39    1.90
  -4  -6 -11    9.10    0.70
   4   6  11    9.60    0.70
  -5  -6 -11    5.10    0.70
   5   6  11    4.60    0.70
   1  -7 -11    0.90    0.40
  -1   7  11    1.80    0.40
   0  -7 -11    0.50    0.40
   0  -7 -11    0.30    0.40
   0   7  11    0.40    0.30
  -1  -7 -11  104.39    2.80
  -1  -7 -11   96.59    2.80
   1   7  11  103.19    2.70
  -2  -7 -11   84.69    2.60
   2   7  11   75.99    2.20
  -3  -7 -11   60.79    1.80
   3   7  11   60.59    1.70
   2   4 -12    9.00    0.70
  -2  -4  12    9.20    0.60
   1   4 -12   16.50    0.80
  -1  -4  12   17.20    0.80
   0   4 -12    6.10    0.80
   0  -4  12    8.80    0.60
   1  -4  12   84.89    2.30
   1  -4  12   76.39    2.40
   4   3 -12    0.70    0.40
  -4  -3  12    1.00    0.20
   3   3 -12   18.40    0.90
  -3  -3  12   16.00    0.70
   2   3 -12   15.80    0.90
  -2  -3  12   17.40    0.90
   1   3 -12    5.70    0.70
  -1  -3  12    4.90    0.60
   0   3 -12   62.79    1.90
   0  -3  12   58.79    2.20
   0  -3  12   62.29    1.80
  -1   3 -12   34.00    1.40
   1  -3  12   32.70    1.30
   1  -3  12   32.50    1.20
   2  -3  12   30.90    1.10
   2  -3  12   31.20    1.20
   3  -3  12   32.30    1.10
   4   2 -12   53.09    1.70
  -4  -2  12   54.59    1.60
   3   2 -12   39.50    1.40
  -3  -2  12   36.60    1.30
   2   2 -12   35.30    1.50
  -2  -2  12   33.90    1.20
   1   2 -12    1.40    0.50
  -1  -2  12    0.90    0.40
   0   2 -12   73.39    2.30
   0  -2  12   69.49    2.10
  -1   2 -12  126.99    3.60
   1  -2  12  126.99    3.60
   1  -2  12  124.39    3.50
   2  -2  12   73.09    2.20
   2  -2  12   76.19    2.30
   2  -2  12   73.69    2.20
   3  -2  12   40.70    1.60
   3  -2  12   40.90    1.40
   3  -2  12   39.70    1.30
  -4   2 -12    7.60    0.80
   4  -2  12   10.20    0.70
   4  -2  12    8.90    0.60
   5   1 -12   35.20    1.20
  -5  -1  12   34.00    1.20
   4   1 -12    7.20    0.70
  -4  -1  12    6.10    0.60
   3   1 -12   25.50    1.10
  -3  -1  12   26.40    1.00
   2   1 -12   68.39    2.20
  -2  -1  12   71.09    2.10
  -2  -1  12   69.59    2.10
  -1  -1  12    4.30    0.90
   0   1 -12   21.50    1.80
   0  -1  12   19.60    1.00
   0  -1  12   18.10    1.10
  -1   1 -12   18.00    1.30
   1  -1  12   15.30    1.00
   1  -1  12   16.10    1.40
   2  -1  12    1.50    0.40
   2  -1  12    1.00    0.40
   2  -1  12    1.40    0.60
   3  -1  12    1.00    0.40
   3  -1  12    1.30    0.40
   3  -1  12    1.20    0.50
  -4   1 -12   81.09    2.40
   4  -1  12   85.39    2.30
   4  -1  12   78.69    2.40
   4  -1  12   86.89    2.30
   5  -1  12   67.99    1.90
   5  -1  12   69.69    1.90
   5   0 -12   -0.10    0.40
   5   0 -12   -0.10    0.60
  -5   0  12    0.00    0.30
   4   0 -12   18.50    1.00
  -4   0  12   17.60    0.90
  -4   0  12   17.30    0.80
   3   0 -12  137.69    3.90
  -3   0  12  141.79    3.80
  -3   0  12  142.19    3.70
  -2   0  12  140.09    3.80
  -2   0  12  140.49    3.80
   1   0 -12    2.80    0.80
   1   0 -12    1.20    0.90
  -1   0  12    2.40    0.70
  -1   0  12    2.30    0.60
   0   0 -12   17.70    1.20
   0   0  12   19.00    1.00
   0   0  12   16.90    1.00
   1   0  12   40.10    1.40
   1   0  12   40.40    1.50
   2   0  12   27.10    1.60
   2   0  12   30.00    1.30
   2   0  12   26.60    1.50
   3   0  12   99.59    2.80
   3   0  12   97.39    2.70
   3   0  12   97.69    2.90
  -4   0 -12    3.20    0.80
   4   0  12    4.40    0.60
   4   0  12    6.60    1.10
   4   0  12    4.30    0.60
  -5   0 -12   13.30    1.00
   5   0  12   12.60    0.60
   5  -1 -12   37.70    1.40
   5  -1 -12   41.40    1.40
  -5   1  12   39.60    1.20
  -5   1  12   38.80    1.20
   4  -1 -12  144.59    3.90
   4  -1 -12  145.09    3.90
  -4   1  12  146.09    3.80
  -4   1  12  144.19    3.80
   3  -1 -12   91.09    2.70
  -3   1  12   91.79    2.60
  -3   1  12   91.69    2.60
  -2   1  12   33.30    1.30
  -2   1  12   33.60    1.30
   1  -1 -12   12.90    1.00
  -1   1  12   11.40    0.90
  -1   1  12   12.30    0.80
   0  -1 -12   80.49    2.50
   0  -1 -12   80.49    2.60
   0   1  12   80.99    2.50
   0   1  12   78.29    2.40
  -1  -1 -12    2.50    0.80
  -1  -1 -12    4.00    0.80
   1   1  12    4.10    0.90
   1   1  12    3.20    0.60
  -2  -1 -12    3.80    1.10
   2   1  12    1.40    0.40
  -3  -1 -12   33.10    1.40
   3   1  12   31.90    1.30
   3   1  12   33.60    1.30
  -4  -1 -12   25.50    1.10
   4   1  12   26.10    1.10
   4   1  12   23.90    1.00
  -5  -1 -12   88.79    2.90
   5   1  12   79.29    2.40
   5   1  12   85.49    2.30
   5  -2 -12   12.80    0.90
   5  -2 -12   16.40    1.10
  -5   2  12   14.20    0.60
   4  -2 -12   54.49    1.70
  -4   2  12   53.39    1.60
   3  -2 -12   25.90    1.20
  -3   2  12   24.50    1.20
  -3   2  12   26.30    1.20
   2  -2 -12    5.80    0.80
  -2   2  12    5.50    0.70
  -2   2  12    4.60    1.00
   1  -2 -12    8.40    1.00
   1  -2 -12    9.80    1.20
  -1   2  12    8.20    0.70
  -1   2  12    8.90    1.10
   0  -2 -12   42.50    1.60
   0  -2 -12   43.10    1.70
   0   2  12   43.00    1.50
  -1  -2 -12  197.28    5.50
   1   2  12  197.28    5.50
   1   2  12  204.68    5.40
  -2  -2 -12   91.69    2.90
   2   2  12   90.49    2.80
   2   2  12   90.69    2.60
  -3  -2 -12  124.99    3.60
   3   2  12  127.29    3.50
  -4  -2 -12   13.20    0.90
   4   2  12   12.90    0.80
  -5  -2 -12    0.40    0.60
   5   2  12    0.30    0.20
   4  -3 -12   76.29    2.10
   4  -3 -12   69.29    2.20
  -4   3  12   72.69    2.00
   3  -3 -12   31.50    1.30
  -3   3  12   35.80    1.30
   2  -3 -12   -0.20    0.40
  -2   3  12    0.00    0.30
   1  -3 -12   20.00    1.30
   1  -3 -12   19.20    1.30
   0  -3 -12   38.50    2.10
   0   3  12   33.70    1.30
  -1  -3 -12   -1.10    0.60
  -1  -3 -12   -0.10    0.50
   1   3  12    0.70    0.30
   1   3  12   -0.50    0.60
   2   3  12   -0.30    0.60
  -3  -3 -12   42.00    1.60
  -3  -3 -12   43.70    1.80
   3   3  12   42.90    1.40
   3   3  12   40.80    1.60
  -4  -3 -12   34.40    1.40
  -4  -3 -12   36.00    1.50
   4   3  12   33.70    1.30
   4   3  12   35.90    1.20
  -5  -3 -12   65.59    2.00
  -5  -3 -12   69.59    2.10
   5   3  12   69.39    1.90
   4  -4 -12    0.30    0.40
  -4   4  12    0.40    0.20
   3  -4 -12   42.80    1.40
  -3   4  12   43.20    1.30
   2  -4 -12   43.30    1.70
  -2   4  12   42.00    1.40
   1  -4 -12   42.20    1.70
   1  -4 -12   42.00    1.60
  -1   4  12   44.70    1.50
  -1   4  12   41.90    1.50
   0  -4 -12    7.90    1.00
   0  -4 -12    7.80    0.90
   0   4  12    7.50    0.70
   0   4  12    9.20    0.80
  -1  -4 -12    2.10    0.60
  -1  -4 -12    4.40    1.10
   1   4  12    1.40    0.50
   1   4  12    2.50    0.60
  -2  -4 -12    3.70    0.80
   2   4  12    3.60    0.70
   2   4  12    3.00    0.60
  -3  -4 -12  482.65   12.00
   3   4  12  465.55   11.80
   3   4  12  476.15   11.80
  -4  -4 -12   16.80    1.60
  -4  -4 -12   17.10    1.00
   4   4  12   16.10    0.80
   4   4  12   15.40    0.80
  -5  -4 -12    5.70    0.80
  -5  -4 -12    5.50    0.80
   5   4  12    6.50    0.70
   5   4  12    6.20    0.60
   3  -5 -12    4.30    0.70
  -3   5  12    3.90    0.50
   2  -5 -12   25.60    1.20
  -2   5  12   26.30    0.90
   1  -5 -12   67.79    2.40
   1  -5 -12   60.99    2.40
  -1   5  12   61.99    1.80
  -1   5  12   60.79    1.80
   0  -5 -12    0.10    0.50
   0  -5 -12    0.30    0.50
   0   5  12    0.30    0.30
   0   5  12    0.20    0.30
  -1  -5 -12   89.99    2.70
  -1  -5 -12   93.69    2.70
   1   5  12   92.49    2.60
   1   5  12   96.39    2.60
  -2  -5 -12    1.00    0.60
   2   5  12    2.80    0.60
   2   5  12    2.20    0.60
  -3  -5 -12   75.19    2.30
   3   5  12   81.39    2.20
   3   5  12   78.79    2.20
  -4  -5 -12    1.80    0.50
   4   5  12    2.10    0.50
   4   5  12    0.90    0.40
   1  -6 -12   20.70    0.90
  -1   6  12   19.80    0.90
  -1   6  12   22.00    0.90
   0  -6 -12   20.00    1.00
   0   6  12   22.80    1.00
   0   6  12   21.10    0.80
  -1  -6 -12   22.20    0.90
  -1  -6 -12   19.60    1.10
   1   6  12   19.20    1.10
   1   6  12   21.70    0.80
  -2  -6 -12    3.00    0.60
   2   6  12    2.30    0.50
  -3  -6 -12   12.40    0.70
   3   6  12   11.20    0.60
   2   3 -13   23.00    0.90
   1   3 -13   20.00    0.90
   1   3 -13   14.50    1.70
   0   3 -13   95.09    2.70
   0  -3  13  102.59    2.80
   1  -3  13   53.49    1.50
   3   2 -13   12.90    0.90
  -3  -2  13   11.50    0.70
   2   2 -13    1.70    0.50
  -2  -2  13    1.60    0.40
   1   2 -13   46.70    1.50
   1   2 -13   39.30    1.80
  -1  -2  13   47.60    1.40
   0   2 -13  117.19    3.30
   0  -2  13  125.19    3.60
   1  -2  13    6.60    0.80
   2  -2  13  159.28    4.00
   2  -2  13  147.09    4.00
   3   1 -13    0.50    0.40
  -3  -1  13    0.40    0.30
   2   1 -13    5.50    0.70
  -2  -1  13    6.20    0.60
   1   1 -13    4.60    0.80
   1   1 -13    3.30    0.70
  -1  -1  13    3.80    0.60
   0   1 -13    6.70    0.90
   0  -1  13    5.90    0.80
   0  -1  13    5.80    0.60
  -1   1 -13    0.80    0.70
   1  -1  13    0.80    0.40
   1  -1  13    0.10    0.40
   2  -1  13   24.80    1.00
   2  -1  13   24.30    1.00
  -3   1 -13   96.29    2.70
   3  -1  13   95.59    2.60
   3  -1  13   96.09    2.60
   4   0 -13   39.30    1.30
  -4   0  13   37.40    1.20
   3   0 -13    3.00    0.60
  -3   0  13    4.00    0.70
  -3   0  13    3.90    0.50
   2   0 -13   32.00    1.20
  -2   0  13   32.60    1.20
  -2   0  13   32.20    1.20
   1   0 -13   26.60    1.20
   1   0 -13   25.20    1.20
  -1   0  13   24.70    1.00
  -1   0  13   26.00    1.10
   0   0 -13   13.50    1.00
   0   0 -13   12.70    0.90
   0   0  13   12.20    0.80
   0   0  13   13.50    0.80
  -1   0 -13   37.90    1.40
  -1   0 -13   38.60    1.70
   1   0  13   39.80    1.30
   1   0  13   39.30    1.40
  -2   0 -13  115.39    3.20
   2   0  13  109.79    3.10
   2   0  13  112.09    3.00
  -3   0 -13   20.90    1.00
   3   0  13   20.30    0.90
   3   0  13   21.50    0.90
  -4   0 -13    1.00    0.50
   4   0  13    2.30    0.50
   4   0  13    2.40    0.60
   4  -1 -13   41.70    1.30
  -4   1  13   40.00    1.20
   3  -1 -13   31.80    1.30
  -3   1  13   28.30    1.00
   2  -1 -13   15.60    0.90
  -2   1  13   17.00    0.90
  -2   1  13   15.90    0.80
   1  -1 -13   63.19    2.10
   1  -1 -13   66.89    2.10
  -1   1  13   65.69    1.90
  -1   1  13   64.29    2.00
   0  -1 -13  112.19    3.10
   0  -1 -13  108.59    3.20
   0   1  13  113.39    3.10
   0   1  13  112.39    3.10
  -1  -1 -13    0.80    0.60
  -1  -1 -13   -0.60    0.70
   1   1  13   -0.10    0.40
   1   1  13    0.10    0.30
  -2  -1 -13    6.40    0.80
   2   1  13    7.30    0.80
   2   1  13    6.10    0.90
  -3  -1 -13   66.59    2.00
   3   1  13   66.49    1.90
   3   1  13   65.99    2.00
  -4  -1 -13    1.20    0.50
   4   1  13   -0.20    0.20
   4   1  13   -0.50    0.50
   3  -2 -13   51.89    1.70
  -3   2  13   55.09    1.60
   2  -2 -13   23.00    1.00
  -2   2  13   22.80    0.90
   1  -2 -13   61.59    2.00
   1  -2 -13   61.69    2.10
  -1   2  13   61.49    1.90
   0  -2 -13   43.80    1.60
   0  -2 -13   43.70    1.50
   0   2  13   40.20    1.50
  -1  -2 -13    3.20    1.10
  -1  -2 -13    4.20    0.80
   1   2  13    5.60    0.60
  -2  -2 -13   37.30    1.40
   2   2  13   34.80    1.40
  -3  -2 -13   26.20    1.10
   3   2  13   25.60    1.00
  -4  -2 -13   78.89    2.30
  -4  -2 -13   78.39    2.40
   4   2  13   85.39    2.40
   3  -3 -13    3.00    0.60
  -3   3  13    3.50    0.40
   2  -3 -13   41.80    1.50
  -2   3  13   43.00    1.30
   1  -3 -13   22.10    1.10
   1  -3 -13   20.10    1.30
  -1   3  13   22.70    1.00
   0  -3 -13   51.89    1.70
   0  -3 -13   48.30    1.70
   0   3  13   47.60    1.50
  -1  -3 -13  126.89    3.60
  -1  -3 -13  127.39    3.50
   1   3  13  126.79    3.40
  -2  -3 -13    2.20    0.60
   2   3  13    2.60    0.50
  -3  -3 -13   76.79    2.30
   3   3  13   78.29    2.20
  -4  -3 -13  163.78    4.10
   4   3  13  144.39    4.00
   2  -4 -13   12.10    0.70
  -2   4  13   11.80    0.60
   1  -4 -13    4.10    0.70
  -1   4  13    4.10    0.60
   0  -4 -13   28.10    1.20
   0  -4 -13   24.90    1.10
   0   4  13   27.50    1.00
  -1  -4 -13   42.70    1.40
  -1  -4 -13   38.00    1.70
   1   4  13   42.20    1.30
  -2  -4 -13   60.89    1.90
   2   4  13   63.09    2.30
   2   4  13   58.99    1.80
  -3  -4 -13   73.39    2.10
   3   4  13   63.09    1.90
  -4  -4 -13   13.70    0.80
   4   4  13   12.70    0.70
   1  -5 -13   60.19    1.80
  -1   5  13   62.89    1.70
   0  -5 -13    3.00    0.70
   0   5  13    3.90    0.50
   0   5  13    2.20    0.50
  -1  -5 -13   46.30    1.40
   1   5  13   46.70    1.40
   1   5  13   44.10    1.40
  -2  -5 -13    0.90    0.40
   2   5  13    1.20    0.30
   2   5  13    1.20    0.40
   3   5  13   14.70    0.80
   3   5  13   16.80    0.80
   1   1 -14    0.60    0.40
  -1  -1  14    0.60    0.30
   0   1 -14   17.00    0.90
   0  -1  14   16.30    0.70
  -1   1 -14    0.20    0.40
   1  -1  14    0.80    0.30
   2   0 -14    0.30    0.40
  -2   0  14    0.30    0.30
   1   0 -14   19.00    1.00
  -1   0  14   16.30    0.90
  -1   0  14   17.70    0.80
   0   0 -14   95.69    2.80
   0   0 -14   97.79    2.70
   0   0  14   98.99    2.60
  -1   0 -14  120.49    3.20
   1   0  14  121.39    3.10
   1   0  14  119.29    3.20
  -2   0 -14   10.00    0.70
   2   0  14   10.90    0.70
   2   0  14   10.80    0.70
   2  -1 -14   12.70    0.90
  -2   1  14   11.50    0.60
   1  -1 -14   12.20    0.80
  -1   1  14   11.40    0.90
  -1   1  14   12.30    0.70
   0  -1 -14    1.10    0.80
   0  -1 -14    1.30    0.60
   0   1  14    0.70    0.30
   0   1  14    2.60    0.80
  -1  -1 -14    3.30    0.60
   1   1  14    3.50    0.60
  -2  -1 -14   10.90    0.70
   2   1  14   11.30    0.60
  -3  -1 -14    9.10    0.60
   3   1  14    8.50    0.50
   2  -2 -14   73.29    2.10
  -2   2  14   71.79    2.00
   1  -2 -14    2.60    0.60
  -1   2  14    2.90    0.40
   0  -2 -14   12.60    1.00
   0  -2 -14   12.80    1.40
   0   2  14   14.00    0.70
  -1  -2 -14   79.19    2.30
   1   2  14   70.19    2.10
  -2  -2 -14  246.98    6.20
   2   2  14  234.08    6.10
  -3  -2 -14   92.99    2.50
   3   2  14   92.09    2.40
   1  -3 -14   26.40    1.10
  -1   3  14   27.80    1.10
   0  -3 -14    6.80    0.90
   0   3  14    6.40    0.50
  -1  -3 -14    3.10    0.60
   1   3  14    1.80    0.40
  -2  -3 -14   12.90    0.70
   2   3  14   12.90    0.60
   0   4  14   19.00    0.70
  -1  -4 -14   86.09    2.40
   1   4  14   88.09    2.30
_computing_structure_solution     'SHELXT 2014/4 (Sheldrick, 2014)'
;
_shelx_hkl_checksum     52570
_shelx_res_file
;
TITL SKM109_0m_a.res in P-1
CELL  1.54178   7.9791   8.2031  11.8405   81.987   87.975   80.850
ZERR    2.000   0.0002   0.0002   0.0003    0.001    0.001    0.001
LATT 1
SFAC C  H  N  O  S
UNIT 30  36  4  6  2
REM Old TITL SKM109_0m in P-1
REM SHELXT solution in P-1
REM R1 0.105,  Rweak 0.006,  Alpha 0.037,  Orientation as input
REM Formula found by SHELXT:  C15 N2 O3 S
L.S. 4
ACTA 138
BOND $H
CONF
EQIV $1 -x+2, -y+1, -z+2
HTAB N1 S1_$1
EQIV $2 -x+2, -y, -z+2
HTAB N2 S1_$2
HTAB C4 O2
FMAP 2
PLAN 5
SIZE 0.122 0.205 0.253
TEMP -123
WGHT    0.048700    0.425400
FVAR       0.87407
S1    5    1.083394    0.228647    1.027990    11.00000    0.03042    0.01955 =
         0.02222   -0.00340   -0.00427   -0.00308
O1    4    0.644754    0.287978    0.869371    11.00000    0.02960    0.02765 =
         0.03549    0.00113    0.00438   -0.00729
O2    4    0.856810    0.269396    0.479103    11.00000    0.07437    0.04434 =
         0.02736   -0.01645   -0.01009    0.00949
O3    4    0.757898    0.522935    0.523312    11.00000    0.03907    0.03141 =
         0.02088   -0.00259   -0.00581   -0.00548
N1    3    0.960370    0.427417    0.843380    11.00000    0.02552    0.01803 =
         0.02167   -0.00459   -0.00322   -0.00482
AFIX   3
H1A   2    0.961664    0.510859    0.886390    11.00000   -1.20000
AFIX   0
N2    3    0.994405    0.147878    0.831982    11.00000    0.03090    0.01814 =
         0.02381   -0.00556   -0.00141   -0.00340
AFIX   3
H2A   2    1.007989    0.043092    0.871050    11.00000   -1.20000
AFIX   0
C1    1    0.859339    0.475760    0.738350    11.00000    0.02372    0.02178 =
         0.02018   -0.00335   -0.00199   -0.00520
AFIX  13
H1    2    0.908406    0.568485    0.691625    11.00000   -1.20000
AFIX   0
C2    1    1.005026    0.273179    0.893939    11.00000    0.02023    0.02057 =
         0.02267   -0.00444    0.00133   -0.00451
C3    1    0.941400    0.173932    0.719362    11.00000    0.02614    0.02613 =
         0.02412   -0.00843    0.00189   -0.00690
C4    1    0.958520    0.015756    0.666840    11.00000    0.04968    0.02726 =
         0.03090   -0.01210   -0.00256   -0.00586
AFIX 137
H4A   2    0.872173    0.027100    0.608226    11.00000   -1.50000
H4B   2    0.942856   -0.077038    0.725947    11.00000   -1.50000
H4C   2    1.071713   -0.006098    0.632045    11.00000   -1.50000
AFIX   0
C5    1    0.882819    0.329630    0.669903    11.00000    0.02348    0.02564 =
         0.02171   -0.00673    0.00138   -0.00634
C6    1    0.833948    0.364775    0.548835    11.00000    0.02779    0.03321 =
         0.02333   -0.00663    0.00100   -0.00590
C7    1    0.688775    0.570128    0.409333    11.00000    0.03696    0.04296 =
         0.01992    0.00001   -0.00458   -0.01041
AFIX  23
H7A   2    0.605111    0.498000    0.395944    11.00000   -1.20000
H7B   2    0.780575    0.558778    0.351165    11.00000   -1.20000
AFIX   0
C8    1    0.604969    0.748008    0.402722    11.00000    0.06832    0.04100 =
         0.03457    0.00621   -0.01596   -0.00878
AFIX 137
H8A   2    0.517212    0.757987    0.462470    11.00000   -1.50000
H8B   2    0.552916    0.784059    0.327817    11.00000   -1.50000
H8C   2    0.689952    0.818348    0.413552    11.00000   -1.50000
AFIX   0
C9    1    0.676056    0.543714    0.766704    11.00000    0.02676    0.02919 =
         0.02219   -0.00814   -0.00306   -0.00483
C10   1    0.610004    0.709769    0.726354    11.00000    0.03354    0.02762 =
         0.02893   -0.00549   -0.00531    0.00068
AFIX  43
H10   2    0.679669    0.778492    0.681664    11.00000   -1.20000
AFIX   0
C11   1    0.442515    0.774419    0.751556    11.00000    0.03984    0.02842 =
         0.04358   -0.00414   -0.00660    0.00350
AFIX  43
H11   2    0.397247    0.886140    0.722840    11.00000   -1.20000
AFIX   0
C12   1    0.343377    0.675268    0.818272    11.00000    0.03517    0.03772 =
         0.03670   -0.00937   -0.00003    0.00193
AFIX  43
H12   2    0.229833    0.720490    0.835749    11.00000   -1.20000
AFIX   0
C13   1    0.404347    0.511737    0.860571    11.00000    0.03205    0.03679 =
         0.02779   -0.00487   -0.00173   -0.00686
AFIX  43
H13   2    0.334214    0.445228    0.906788    11.00000   -1.20000
AFIX   0
C14   1    0.572002    0.445949    0.833844    11.00000    0.02943    0.02862 =
         0.02328   -0.00488   -0.00360   -0.00442
C15   1    0.543490    0.176154    0.931695    11.00000    0.03659    0.03230 =
         0.03856    0.00331    0.00475   -0.01062
AFIX 137
H15A  2    0.498799    0.220514    1.001301    11.00000   -1.50000
H15B  2    0.613337    0.067052    0.952054    11.00000   -1.50000
H15C  2    0.448916    0.164239    0.884454    11.00000   -1.50000
AFIX   0
HKLF 4
REM  SKM109_0m_a.res in P-1
REM R1 =  0.0388 for    2773 Fo > 4sig(Fo)  and  0.0405 for all    2929 data
REM    193 parameters refined using      0 restraints
END
WGHT      0.0486      0.4274
REM Highest difference peak  0.433,  deepest hole -0.261,  1-sigma level  0.056
Q1    1   0.5749  0.6219  0.7832  11.00000  0.05    0.43
Q2    1   0.6532  0.4753  0.7991  11.00000  0.05    0.38
Q3    1   0.4495  0.3670  0.9011  11.00000  0.05    0.36
Q4    1   0.5448  0.9147  0.6842  11.00000  0.05    0.35
Q5    1   1.0094  0.2529  0.9609  11.00000  0.05    0.29
;
_shelx_res_checksum     63512
_shelxl_version_number     2014/6
