# Supplementary material for: Crystal structure of ethyl 4-(2-meth­oxy­phen­yl)-6-methyl-2-sulfanyl­idene-1,2,3,4-tetra­hydro­pyrimidine-5-carboxyl­ate
Source: Acta Crystallogr E Crystallogr Commun. 2015 Jun 3;71(Pt 7):o444–5. doi: 10.1107/S2056989015010026 (PMC4518927; doi:10.1107/S2056989015010026)
Supplement: Supplementary file 2 [file e-71-0o444-Isup2.hkl]

data_I                                                                          
_shelx_title ' SKM109_0m_a.res in P-1'                                          
_shelx_refln_list_code          4                                               
_shelx_F_calc_maximum      118.41                                               
_exptl_crystal_F_000       324.00                                               
_reflns_d_resolution_high  0.8098                                               
                                                                                
loop_                                                                           
 _space_group_symop_operation_xyz                                               
 'x, y, z'                                                                      
 '-x, -y, -z'                                                                   
                                                                                
_cell_length_a     7.9791                                                       
_cell_length_b     8.2031                                                       
_cell_length_c    11.8405                                                       
_cell_angle_alpha  81.987                                                       
_cell_angle_beta   87.975                                                       
_cell_angle_gamma  80.850                                                       
                                                                                
_shelx_F_squared_multiplier     1.000                                           
                                                                                
loop_                                                                           
 _refln_index_h                                                                 
 _refln_index_k                                                                 
 _refln_index_l                                                                 
 _refln_F_squared_calc                                                          
 _refln_F_squared_meas                                                          
 _refln_F_squared_sigma                                                         
 _refln_observed_status                                                         
   1   0   0        922.69        928.14        25.39 o                         
   2   0   0       2582.76       2331.14        52.28 o                         
   3   0   0       1021.43       1091.09        27.36 o                         
   4   0   0        542.83        592.98        15.71 o                         
   5   0   0          4.08          6.41         1.96 o                         
   6   0   0         21.16         18.99         0.72 o                         
   7   0   0          0.32          0.50         0.32 o                         
   8   0   0          4.85          5.80         0.48 o                         
   9   0   0         17.90         25.87         0.60 o                         
  -9   1   0        142.84        152.31         2.18 o                         
  -8   1   0         19.74         22.92         0.68 o                         
  -7   1   0        284.37        283.82         3.79 o                         
  -6   1   0          4.29          5.30         0.70 o                         
  -5   1   0         74.92         69.19         1.22 o                         
  -4   1   0        877.65        919.25        23.82 o                         
  -3   1   0         28.60         26.18         0.70 o                         
  -2   1   0       1120.88       1002.07        32.75 o                         
  -1   1   0         28.22         44.16         0.72 o                         
   0   1   0       4843.18       4555.26       101.17 o                         
   1   1   0       1859.30       1738.17        29.28 o                         
   2   1   0       1787.76       2029.59        28.66 o                         
   3   1   0         13.59         10.99         0.92 o                         
   4   1   0          7.24          2.88         1.05 o                         
   5   1   0        145.88        140.43         5.24 o                         
   6   1   0         24.54         18.56         0.86 o                         
   7   1   0         56.01         51.21         1.03 o                         
   8   1   0          8.07         10.45         0.54 o                         
   9   1   0        103.98        104.24         1.91 o                         
  -9   2   0          2.17          2.58         0.64 o                         
  -8   2   0          1.66          1.12         0.26 o                         
  -7   2   0         40.26         35.59         0.86 o                         
  -6   2   0         13.53         11.04         0.73 o                         
  -5   2   0          6.96         13.82         0.74 o                         
  -4   2   0        380.70        315.80         9.42 o                         
  -3   2   0        203.31        192.00         3.67 o                         
  -2   2   0         77.48         79.14         2.03 o                         
  -1   2   0         65.73         52.30         1.57 o                         
   0   2   0       1559.71       1656.16        53.94 o                         
   1   2   0        215.55        284.35         6.30 o                         
   2   2   0       2694.80       2695.68       116.89 o                         
   3   2   0        114.77        132.04         7.53 o                         
   4   2   0        515.12        520.22        14.00 o                         
   5   2   0        355.96        373.12         9.82 o                         
   6   2   0          7.34          9.50         0.73 o                         
   7   2   0        166.67        164.04         2.34 o                         
   8   2   0          3.09          2.04         0.70 o                         
   9   2   0         14.98         15.18         0.74 o                         
  -8   3   0          5.00          4.00         0.42 o                         
  -7   3   0         14.10         17.13         0.96 o                         
  -6   3   0         12.60          9.39         0.62 o                         
  -5   3   0        104.94         91.65         1.53 o                         
  -4   3   0        362.41        381.55         5.72 o                         
  -1   3   0         60.64         50.82         1.48 o                         
   0   3   0        784.99        813.38        14.53 o                         
   2   3   0         25.24         34.02         2.62 o                         
   3   3   0       1277.50       1323.09        23.46 o                         
   4   3   0        158.04        154.06         5.30 o                         
   5   3   0        263.73        253.75         5.82 o                         
   6   3   0        466.77        477.26         6.15 o                         
   7   3   0         82.66         75.16         1.54 o                         
   8   3   0        107.46         97.79         1.76 o                         
   9   3   0         35.02         40.25         1.11 o                         
  -8   4   0         93.40        126.95         3.93 o                         
  -7   4   0          0.23          1.03         0.34 o                         
  -6   4   0         80.31         74.98         1.29 o                         
  -5   4   0        118.65        112.98         1.76 o                         
  -4   4   0        774.73        722.99         9.10 o                         
  -3   4   0        102.69        119.09         5.10 o                         
  -2   4   0          3.50          1.57         0.92 o                         
  -1   4   0        450.07        502.03         9.58 o                         
   0   4   0       2754.27       3002.93        52.37 o                         
   1   4   0        669.16        708.94        18.12 o                         
   2   4   0         89.64         60.57         1.90 o                         
   3   4   0         67.41         64.84         2.08 o                         
   4   4   0         40.51         50.06         2.17 o                         
   5   4   0        412.81        407.99         6.47 o                         
   6   4   0        333.21        305.76         4.76 o                         
   7   4   0         93.67         94.93         1.81 o                         
   8   4   0        117.40        115.43         3.40 o                         
   9   4   0          5.17          5.50         0.79 o                         
  -7   5   0         35.35         31.19         1.05 o                         
  -6   5   0         37.33         45.30         1.12 o                         
  -5   5   0         66.71         63.34         1.41 o                         
  -4   5   0        484.75        462.87         6.93 o                         
  -3   5   0          0.36          2.29         0.52 o                         
  -2   5   0        430.64        436.16         5.22 o                         
  -1   5   0        831.80        896.29        12.70 o                         
   0   5   0         10.80         18.04         1.48 o                         
   1   5   0          5.37          3.62         0.99 o                         
   2   5   0        165.87        166.93         4.16 o                         
   3   5   0         70.22         63.03         1.89 o                         
   4   5   0         43.48         44.59         1.28 o                         
   5   5   0        204.03        190.06         6.35 o                         
   6   5   0         50.42         49.16         1.33 o                         
   7   5   0          8.84          8.09         0.82 o                         
   8   5   0         30.01         29.06         1.31 o                         
   9   5   0          4.81          7.46         0.65 o                         
  -5   6   0          4.63          3.55         0.74 o                         
  -4   6   0         83.78         77.52         1.66 o                         
  -3   6   0        117.42        116.41         1.86 o                         
  -2   6   0         30.75         21.00         1.83 o                         
  -1   6   0          0.07          0.67         0.31 o                         
   0   6   0          5.52          6.96         0.69 o                         
   1   6   0         24.45         25.42         0.76 o                         
   2   6   0        170.90        166.55         1.97 o                         
   3   6   0        352.79        375.79         4.27 o                         
   4   6   0         10.65         11.22         0.80 o                         
   5   6   0         45.71         47.05         1.39 o                         
   6   6   0         17.00         17.60         0.93 o                         
   7   6   0         84.17         73.87         1.46 o                         
   8   6   0         75.62         84.54         2.62 o                         
  -4   7   0          0.39          0.89         0.57 o                         
  -3   7   0          4.27          6.65         0.89 o                         
  -2   7   0          3.05          6.24         0.62 o                         
  -1   7   0         39.88         36.98         0.82 o                         
   0   7   0         20.00         12.94         0.58 o                         
   1   7   0         15.68         19.97         0.65 o                         
   2   7   0        128.53        119.82         1.85 o                         
   3   7   0       1488.09       1619.82        19.98 o                         
   4   7   0        174.81        170.89         2.20 o                         
   5   7   0        217.07        219.55         4.26 o                         
   6   7   0        145.98        145.66         2.62 o                         
   7   7   0          4.76          7.46         0.60 o                         
   8   7   0          1.50          1.18         0.39 o                         
  -3   8   0         59.86         58.40         1.43 o                         
  -2   8   0         51.28         42.53         0.90 o                         
  -1   8   0          4.19          3.97         0.48 o                         
   0   8   0          3.59          5.76         0.44 o                         
   1   8   0        186.80        191.09         2.68 o                         
   2   8   0         92.34         99.05         1.58 o                         
   3   8   0          0.36          3.67         0.46 o                         
   4   8   0        191.25        202.25         3.20 o                         
   5   8   0        130.94        133.38         3.34 o                         
   6   8   0          9.31          8.89         0.80 o                         
   7   8   0          4.98          3.74         0.50 o                         
  -2   9   0          1.34          0.64         0.28 o                         
  -1   9   0         35.36         34.39         0.76 o                         
   0   9   0         34.34         38.65         0.90 o                         
   1   9   0          7.87          7.46         0.42 o                         
   2   9   0         10.10          9.49         0.45 o                         
   3   9   0          8.05          6.03         0.43 o                         
   4   9   0        120.18        113.29         1.84 o                         
   5   9   0        273.95        293.97         5.28 o                         
   1  10   0         54.76         59.76         1.30 o                         
   2  10   0         85.88         84.22         1.36 o                         
  -5  -9   1         47.45         52.77         1.20 o                         
  -4  -9   1         41.53         35.39         0.94 o                         
  -3  -9   1         27.11         30.97         0.69 o                         
  -2  -9   1          0.06          0.16         0.20 o                         
  -1  -9   1          3.52          4.78         0.41 o                         
   0  -9   1         19.36         13.19         0.47 o                         
   1  -9   1         50.93         53.79         1.06 o                         
   2  -9   1          0.21          0.37         0.28 o                         
  -6  -8   1         63.34         67.77         1.29 o                         
  -5  -8   1        111.22        101.66         2.17 o                         
  -4  -8   1          2.72          2.61         0.36 o                         
  -3  -8   1         27.19         24.77         0.61 o                         
  -2  -8   1         18.30         20.02         0.70 o                         
  -1  -8   1         17.94         16.99         0.57 o                         
   0  -8   1        136.04        129.64         1.93 o                         
   1  -8   1          3.75          3.51         0.50 o                         
   2  -8   1        147.38        148.42         2.42 o                         
   3  -8   1         96.67         91.24         1.70 o                         
  -7  -7   1         23.44         25.32         0.75 o                         
  -6  -7   1        354.64        356.91         5.34 o                         
  -5  -7   1        531.83        555.78        10.04 o                         
  -4  -7   1         84.93         84.54         1.27 o                         
  -3  -7   1        474.40        485.75         7.23 o                         
  -2  -7   1        226.79        237.19         3.27 o                         
  -1  -7   1          0.67          2.85         0.37 o                         
   0  -7   1         80.09         90.62         1.37 o                         
   1  -7   1        485.92        478.87         5.55 o                         
   2  -7   1         10.62         16.70         0.71 o                         
   3  -7   1          6.33          7.85         1.18 o                         
  -8  -6   1         35.86         35.21         1.44 o                         
  -7  -6   1        168.53        162.20         2.64 o                         
  -6  -6   1          0.22          1.19         0.40 o                         
  -5  -6   1         13.17         11.12         0.97 o                         
  -4  -6   1         64.80         57.40         1.04 o                         
  -3  -6   1         48.97         49.01         1.21 o                         
  -2  -6   1         31.65         38.27         0.89 o                         
  -1  -6   1        565.22        640.64         6.75 o                         
   0  -6   1          3.09          4.17         0.50 o                         
   1  -6   1          9.31         11.38         0.75 o                         
   2  -6   1          0.15          0.94         0.41 o                         
   3  -6   1         16.43         16.43         0.96 o                         
  -9  -5   1         10.52          8.77         0.79 o                         
  -8  -5   1         39.78         42.54         1.57 o                         
  -7  -5   1          0.02          0.64         0.45 o                         
  -6  -5   1         31.92         36.55         1.05 o                         
  -5  -5   1         38.46         40.72         1.38 o                         
  -4  -5   1          4.37          4.49         0.60 o                         
  -3  -5   1        471.02        462.96         7.95 o                         
  -2  -5   1         10.95          9.11         0.99 o                         
  -1  -5   1        172.82        197.23         4.67 o                         
   0  -5   1        135.15        154.75        11.71 o                         
   1  -5   1        197.52        176.72         5.45 o                         
   2  -5   1        156.34        147.42         1.99 o                         
   3  -5   1         15.80         20.74         1.04 o                         
   4  -5   1          9.99          9.28         1.62 o                         
   5  -5   1        224.87        210.65         3.40 o                         
   6  -5   1        297.74        288.66         5.28 o                         
   7  -5   1         58.65         53.84         1.34 o                         
  -9  -4   1         42.82         39.66         1.44 o                         
  -8  -4   1        249.87        260.31         6.94 o                         
  -7  -4   1         63.97         59.52         1.75 o                         
  -6  -4   1          0.42          0.70         0.57 o                         
  -5  -4   1        244.71        245.49         4.20 o                         
  -4  -4   1        144.28        128.94         2.89 o                         
  -3  -4   1         64.96         55.63         1.99 o                         
  -2  -4   1        310.64        302.51         6.15 o                         
  -1  -4   1        144.59        156.44         3.56 o                         
   0  -4   1        292.08        320.28         8.70 o                         
   1  -4   1        150.03        157.70         5.10 o                         
   2  -4   1        266.93        339.35         9.82 o                         
   3  -4   1          9.89          7.59         2.49 o                         
   4  -4   1        469.08        454.45         5.44 o                         
   5  -4   1         45.47         42.90         1.06 o                         
   6  -4   1         93.96         93.58         1.53 o                         
   7  -4   1          0.21          0.28         0.35 o                         
   8  -4   1          2.01          4.80         0.78 o                         
  -9  -3   1         14.74         16.88         1.05 o                         
  -8  -3   1         31.94         33.44         1.57 o                         
  -7  -3   1        312.11        312.29         4.14 o                         
  -6  -3   1         45.51         37.72         1.10 o                         
  -5  -3   1        113.59        112.53         2.78 o                         
  -3  -3   1       1295.13       1322.90        61.84 o                         
  -2  -3   1        245.98        227.95         4.58 o                         
  -1  -3   1         33.66         44.52         1.30 o                         
   0  -3   1       1433.51       1432.93        25.85 o                         
   1  -3   1       1025.28       1289.35        32.20 o                         
   3  -3   1          1.24          2.75         1.18 o                         
   4  -3   1          0.72          2.13         0.54 o                         
   5  -3   1         50.83         39.31         0.99 o                         
   6  -3   1         69.89         65.22         1.21 o                         
   7  -3   1          7.43          9.68         0.98 o                         
   8  -3   1         65.15         59.14         1.11 o                         
  -9  -2   1          1.49          0.98         0.37 o                         
  -8  -2   1         43.58         41.54         0.98 o                         
  -7  -2   1        610.55        600.56        11.50 o                         
  -6  -2   1         36.36         35.17         1.02 o                         
  -5  -2   1         79.68         51.96         1.96 o                         
  -4  -2   1       1397.86       1442.21        36.52 o                         
  -3  -2   1        805.33        858.34        15.32 o                         
  -2  -2   1         87.49         74.00         1.45 o                         
  -1  -2   1        498.22        536.62         7.91 o                         
   0  -2   1       1000.52        977.89        14.06 o                         
   1  -2   1        398.55        433.48         8.01 o                         
   3  -2   1        468.47        534.37         9.90 o                         
   4  -2   1          2.66          2.42         0.83 o                         
   5  -2   1         92.35         79.74         1.72 o                         
   6  -2   1        193.49        210.19         2.91 o                         
   7  -2   1         15.16         16.67         0.65 o                         
   8  -2   1         15.50         13.02         0.55 o                         
   9  -2   1         70.02         71.55         3.57 o                         
  -9  -1   1         27.61         31.49         0.80 o                         
  -8  -1   1          0.48          1.56         0.31 o                         
  -7  -1   1          6.53          8.16         0.58 o                         
  -6  -1   1         11.48         12.87         0.95 o                         
  -5  -1   1         29.89         25.00         2.36 o                         
  -4  -1   1         37.41         37.17         2.09 o                         
  -3  -1   1       1925.51       1983.24        49.08 o                         
  -2  -1   1      14020.51      12508.97       287.66 o                         
  -1  -1   1       2463.76       2472.74        30.58 o                         
   0  -1   1        155.23        167.37         4.32 o                         
   1  -1   1         78.96         65.47         1.16 o                         
   2  -1   1        900.98        871.57        17.85 o                         
   3  -1   1          3.29          4.68         0.59 o                         
   4  -1   1         20.09         13.58         2.03 o                         
   5  -1   1        144.43        141.84         1.98 o                         
   6  -1   1        267.85        264.11         3.53 o                         
   7  -1   1         55.79         58.13         1.10 o                         
   8  -1   1         12.92         14.47         0.76 o                         
   9  -1   1         15.51         14.84         0.96 o                         
  -9   0   1         65.65         72.13         1.28 o                         
  -8   0   1          2.74          4.98         0.49 o                         
  -7   0   1         32.02         33.90         0.82 o                         
  -6   0   1          3.08          4.55         0.87 o                         
  -5   0   1          0.58          0.20         0.57 o                         
  -4   0   1        379.80        401.65        11.13 o                         
  -3   0   1       3151.05       3309.24        81.14 o                         
  -2   0   1       8539.40       7080.07       174.20 o                         
  -1   0   1       1104.60       1213.84        15.08 o                         
   0   0   1        266.72        226.99         4.33 o                         
   1   0   1        811.92        767.38        10.26 o                         
   2   0   1        498.33        525.77         8.25 o                         
   3   0   1          2.93          4.45         0.50 o                         
   4   0   1        353.78        363.56        10.60 o                         
   5   0   1         24.20         16.23         2.36 o                         
   6   0   1        135.14        133.60         1.89 o                         
   7   0   1        130.27        131.41         1.96 o                         
   8   0   1         32.81         33.61         0.76 o                         
   9   0   1          0.68          0.97         0.22 o                         
  -9   1   1         34.84         40.63         0.73 o                         
  -8   1   1          3.40          4.91         0.52 o                         
  -7   1   1          3.71          1.99         0.61 o                         
  -6   1   1         44.51         39.05         0.90 o                         
  -5   1   1         30.86         27.90         0.84 o                         
  -4   1   1        712.07        684.07        18.32 o                         
  -3   1   1         61.55         63.48         2.49 o                         
  -2   1   1       3064.08       2871.50        61.08 o                         
  -1   1   1        842.63       1084.77        14.48 o                         
   0   1   1       1971.55       1726.71        37.04 o                         
   1   1   1       2052.45       2059.10        25.51 o                         
   2   1   1       4463.93       4356.69        61.65 o                         
   3   1   1        212.24        236.67         3.65 o                         
   4   1   1          0.57          1.57         0.65 o                         
   5   1   1         44.60         60.73         3.27 o                         
   6   1   1         33.55         34.63         0.86 o                         
   7   1   1         99.17         95.09         1.54 o                         
   8   1   1         89.33        101.07         1.54 o                         
   9   1   1        144.65        141.43         1.95 o                         
  -9   2   1         13.01         15.21         0.49 o                         
  -8   2   1          1.09          1.28         0.29 o                         
  -7   2   1        178.77        159.99         2.27 o                         
  -6   2   1        102.68        109.01         1.68 o                         
  -5   2   1        557.46        551.66         6.60 o                         
  -4   2   1         37.41         26.70         2.23 o                         
  -3   2   1          2.24          3.19         0.78 o                         
  -2   2   1          2.04          4.00         0.47 o                         
  -1   2   1        110.28        126.59         4.26 o                         
   0   2   1        952.05       1026.03        14.71 o                         
   1   2   1       1489.53       1529.47        21.89 o                         
   2   2   1         52.04         34.04         1.13 o                         
   3   2   1         13.03          8.85         0.61 o                         
   4   2   1        245.88        274.10        13.09 o                         
   5   2   1         21.59         20.94         2.23 o                         
   6   2   1         80.43         70.90         1.20 o                         
   7   2   1          6.52          6.87         0.65 o                         
   8   2   1          0.10         -0.06         0.29 o                         
   9   2   1         30.88         25.29         0.63 o                         
  -8   3   1         24.32         26.65         0.65 o                         
  -7   3   1          6.43          5.95         0.51 o                         
  -6   3   1          3.60          1.91         0.65 o                         
  -5   3   1         69.49         80.87         1.29 o                         
  -4   3   1        131.64        122.22         2.19 o                         
  -2   3   1       2251.29       2333.32        57.59 o                         
  -1   3   1        585.44        650.92        26.96 o                         
   0   3   1          1.65          0.76         0.50 o                         
   1   3   1        148.63        145.87         3.15 o                         
   2   3   1        564.34        551.59        10.13 o                         
   3   3   1        247.87        237.84         4.85 o                         
   4   3   1       1233.95       1294.35        24.80 o                         
   5   3   1        403.49        373.37         6.93 o                         
   6   3   1         44.89         45.75         1.11 o                         
   7   3   1         18.08         18.35         0.77 o                         
   8   3   1         22.66         25.78         0.82 o                         
   9   3   1         34.75         35.15         1.02 o                         
  -8   4   1          0.86          0.25         0.22 o                         
  -7   4   1          5.65          6.22         0.53 o                         
  -6   4   1         42.58         40.03         0.91 o                         
  -5   4   1        176.22        170.22         2.21 o                         
  -4   4   1        157.66        143.83         2.18 o                         
  -3   4   1         54.93         45.48         3.38 o                         
  -2   4   1          6.24          6.63         1.15 o                         
  -1   4   1        348.38        395.40         7.77 o                         
   0   4   1         40.11         72.98         2.13 o                         
   1   4   1         18.44         30.82         1.30 o                         
   2   4   1          4.71          8.25         1.44 o                         
   3   4   1         77.31         91.61         3.53 o                         
   4   4   1        222.49        247.26         4.34 o                         
   5   4   1        194.84        188.76         2.85 o                         
   6   4   1          5.57          8.70         1.13 o                         
   7   4   1        148.73        159.22         2.64 o                         
   8   4   1         24.93         22.12         1.31 o                         
   9   4   1          0.36          4.84         1.18 o                         
  -7   5   1          0.19          0.65         0.30 o                         
  -6   5   1         21.91         22.30         0.84 o                         
  -5   5   1         24.89         23.67         0.86 o                         
  -4   5   1        146.02        148.13         2.01 o                         
  -3   5   1         22.94         23.86         0.94 o                         
  -2   5   1        399.70        405.03         5.13 o                         
  -1   5   1          2.76          4.68         0.72 o                         
   0   5   1         17.30         12.01         1.62 o                         
   1   5   1        169.72        188.54         7.79 o                         
   2   5   1        465.82        483.86         9.63 o                         
   3   5   1        582.89        596.24         7.93 o                         
   4   5   1        257.66        260.89         3.44 o                         
   5   5   1        314.36        299.44         8.11 o                         
   6   5   1        173.25        187.19         2.69 o                         
   7   5   1         33.28         29.62         0.94 o                         
   8   5   1         20.64         21.77         0.97 o                         
   9   5   1         18.41         19.11         0.92 o                         
  -6   6   1         31.15         28.33         1.06 o                         
  -5   6   1         75.83         78.44         1.56 o                         
  -4   6   1          7.45         11.96         0.79 o                         
  -3   6   1         87.45         77.32         1.31 o                         
  -2   6   1          0.01          1.16         0.64 o                         
  -1   6   1         27.92         29.79         0.80 o                         
   0   6   1        212.83        219.89         2.48 o                         
   1   6   1       1545.24       1686.13        15.91 o                         
   2   6   1        497.74        527.40         5.29 o                         
   3   6   1        126.20        133.27         1.84 o                         
   4   6   1         70.72         68.35         1.58 o                         
   5   6   1          1.33          1.83         0.50 o                         
   6   6   1         40.19         34.18         1.15 o                         
   7   6   1         15.17         17.93         0.83 o                         
   8   6   1          0.44          0.57         0.37 o                         
  -4   7   1         22.03         19.39         0.88 o                         
  -3   7   1          0.27          0.73         0.37 o                         
  -2   7   1         91.48         86.53         1.46 o                         
  -1   7   1          3.56          5.78         0.52 o                         
   0   7   1         14.42         18.82         0.62 o                         
   1   7   1         71.36         71.66         1.16 o                         
   2   7   1        407.34        417.95         5.45 o                         
   3   7   1         80.59         79.38         1.37 o                         
   4   7   1         60.08         61.76         1.21 o                         
   5   7   1         78.41         75.27         1.85 o                         
   6   7   1          6.52          5.26         1.11 o                         
   7   7   1         17.21         15.14         0.69 o                         
   8   7   1          3.16          5.37         0.65 o                         
  -4   8   1          0.66          0.92         0.65 o                         
  -3   8   1          8.69          6.87         0.82 o                         
  -2   8   1         41.29         35.88         1.02 o                         
  -1   8   1          3.00          3.41         0.40 o                         
   0   8   1         80.80         83.38         1.93 o                         
   1   8   1        219.44        218.22         2.73 o                         
   2   8   1        114.56        118.21         1.80 o                         
   3   8   1       1095.06       1170.20        14.58 o                         
   4   8   1        133.27        138.25         3.21 o                         
   5   8   1          0.08          0.43         0.31 o                         
   6   8   1          0.10          0.29         0.47 o                         
   7   8   1         29.59         28.29         0.83 o                         
  -2   9   1        100.81        113.08         1.81 o                         
  -1   9   1        122.49        133.72         2.17 o                         
   0   9   1         44.24         46.70         0.90 o                         
   1   9   1         44.65         45.33         1.17 o                         
   2   9   1         38.94         33.63         0.72 o                         
   3   9   1        122.65        122.17         1.59 o                         
   4   9   1        111.34        124.41         2.01 o                         
   5   9   1         10.12          9.10         0.79 o                         
   1  10   1         39.43         34.57         1.26 o                         
   2  10   1         43.01         45.69         0.85 o                         
  -5  -9   2          2.39          2.49         0.65 o                         
  -4  -9   2         25.28         24.35         0.93 o                         
  -3  -9   2          0.21         -0.27         0.27 o                         
  -2  -9   2         25.31         24.93         0.75 o                         
  -1  -9   2         24.42         28.07         0.62 o                         
   0  -9   2         39.89         39.24         0.73 o                         
   1  -9   2         70.67         71.93         1.13 o                         
   2  -9   2         20.56         27.28         1.18 o                         
  -6  -8   2        120.56        114.61         2.07 o                         
  -5  -8   2         17.51         16.09         0.82 o                         
  -4  -8   2          0.59          1.16         0.32 o                         
  -3  -8   2         28.26         32.92         0.83 o                         
  -2  -8   2         20.30         23.37         0.65 o                         
  -1  -8   2         56.80         56.70         1.05 o                         
   0  -8   2          5.01          4.80         0.44 o                         
   1  -8   2         37.59         30.56         0.73 o                         
   2  -8   2        170.86        150.27         2.11 o                         
   3  -8   2        135.03        128.51         7.00 o                         
  -7  -7   2         99.00        106.80         1.79 o                         
  -6  -7   2         87.35         84.59         1.54 o                         
  -5  -7   2          0.50          1.70         0.52 o                         
  -4  -7   2          5.02          6.70         0.64 o                         
  -3  -7   2         23.95         22.90         0.66 o                         
  -2  -7   2        284.57        276.12         5.90 o                         
  -1  -7   2          0.46          1.19         0.35 o                         
   0  -7   2        169.16        167.37         2.42 o                         
   1  -7   2         58.94         62.46         1.18 o                         
   2  -7   2         14.84          9.34         0.64 o                         
   3  -7   2         50.19         45.95         1.39 o                         
  -8  -6   2         26.00         24.34         1.18 o                         
  -7  -6   2         35.42         37.44         1.36 o                         
  -6  -6   2          1.22          0.65         0.38 o                         
  -5  -6   2         77.20         65.34         1.71 o                         
  -4  -6   2         52.34         48.03         1.08 o                         
  -3  -6   2        404.05        430.22         6.47 o                         
  -2  -6   2          7.18          8.89         0.60 o                         
  -1  -6   2        529.84        537.93         6.89 o                         
   0  -6   2          4.41          7.23         0.58 o                         
   1  -6   2         40.33         29.19         2.56 o                         
   2  -6   2         26.06         30.27         0.91 o                         
   3  -6   2        526.17        498.30         6.40 o                         
  -8  -5   2          0.08         -0.21         0.44 o                         
  -7  -5   2          4.49          4.19         0.92 o                         
  -6  -5   2         26.91         30.70         1.19 o                         
  -5  -5   2        165.65        149.17         3.10 o                         
  -4  -5   2         94.16         73.76         1.52 o                         
  -3  -5   2         19.04         21.41         0.79 o                         
  -2  -5   2          2.84          2.42         0.36 o                         
  -1  -5   2         44.21         55.91         1.08 o                         
   0  -5   2         42.20         30.95         0.90 o                         
   1  -5   2          1.07          2.49         0.45 o                         
   2  -5   2        100.71        110.78         1.75 o                         
   3  -5   2         31.52         28.43         1.52 o                         
   5  -5   2          5.13          6.02         1.70 o                         
   6  -5   2          8.62          9.82         1.44 o                         
  -9  -4   2          0.56         -0.39         0.39 o                         
  -8  -4   2          1.97          4.92         0.66 o                         
  -7  -4   2        101.98        104.96         3.40 o                         
  -6  -4   2        119.79        127.33         2.34 o                         
  -5  -4   2         16.84         16.93         1.13 o                         
  -4  -4   2        148.05        126.04         2.69 o                         
  -3  -4   2        218.91        224.05         7.20 o                         
  -2  -4   2        853.82        951.84        24.48 o                         
  -1  -4   2       2068.28       2493.91        61.65 o                         
   0  -4   2        382.37        428.22        11.52 o                         
   1  -4   2         35.52         51.96         2.62 o                         
   2  -4   2          2.63          0.68         1.04 o                         
   3  -4   2        446.66        411.08         6.49 o                         
   4  -4   2          9.47         16.32         1.17 o                         
   5  -4   2         43.80         40.09         1.10 o                         
   6  -4   2        110.27        105.05         1.86 o                         
   7  -4   2          1.23          2.46         0.50 o                         
   8  -4   2          5.84          6.02         0.79 o                         
  -9  -3   2         62.18         65.56         2.36 o                         
  -8  -3   2         55.21         46.71         2.36 o                         
  -7  -3   2         18.71         16.33         1.04 o                         
  -6  -3   2        714.26        742.43        18.72 o                         
  -5  -3   2         37.58         38.91         1.35 o                         
  -4  -3   2         20.38         18.45         3.27 o                         
  -3  -3   2         49.36         52.75         2.49 o                         
  -2  -3   2        187.74        226.14         6.54 o                         
  -1  -3   2         11.92         14.14         1.05 o                         
   0  -3   2         34.75         45.68         1.83 o                         
   1  -3   2         50.66         90.17         3.01 o                         
   2  -3   2         25.36         23.68         1.19 o                         
   3  -3   2         22.64         12.17         1.83 o                         
   4  -3   2        129.67        113.99         2.11 o                         
   5  -3   2          2.33          1.74         0.44 o                         
   6  -3   2        300.92        310.86         4.71 o                         
   7  -3   2        206.69        212.34         6.74 o                         
   8  -3   2         61.42         62.96         1.13 o                         
  -9  -2   2          0.07          1.02         0.46 o                         
  -8  -2   2         23.38         20.03         0.94 o                         
  -7  -2   2          0.76          0.72         0.39 o                         
  -6  -2   2        190.39        196.01         2.48 o                         
  -5  -2   2        325.63        294.63         4.10 o                         
  -4  -2   2        198.86        202.72         6.41 o                         
  -3  -2   2         28.50         21.74         1.23 o                         
  -2  -2   2        303.32        295.05        18.72 o                         
  -1  -2   2       1974.16       2015.71        66.81 o                         
   0  -2   2       1368.40       1516.94        37.17 o                         
   1  -2   2        244.42        280.01         5.23 o                         
   2  -2   2         30.18         31.71         1.40 o                         
   3  -2   2        925.28        987.69        25.13 o                         
   4  -2   2        261.94        277.04         9.55 o                         
   5  -2   2        205.06        199.98         3.61 o                         
   6  -2   2          1.55          2.24         0.78 o                         
   7  -2   2         47.10         48.39         0.99 o                         
   8  -2   2          0.94          1.06         0.25 o                         
   9  -2   2         36.78         39.01         0.93 o                         
  -9  -1   2         19.68         26.70         0.73 o                         
  -8  -1   2          0.07          0.73         0.31 o                         
  -7  -1   2         53.25         51.85         1.04 o                         
  -6  -1   2        189.71        192.82         3.14 o                         
  -5  -1   2       1855.04       1880.26        26.94 o                         
  -4  -1   2       4506.11       4892.41       120.27 o                         
  -3  -1   2       1891.41       1827.50        45.42 o                         
  -2  -1   2        473.56        507.21         6.44 o                         
  -1  -1   2        545.96        496.69         6.99 o                         
   0  -1   2          1.01          2.46         0.23 o                         
   1  -1   2          6.53          7.62         0.41 o                         
   2  -1   2          1.15          0.77         0.59 o                         
   3  -1   2        117.22        126.97         4.45 o                         
   4  -1   2         14.13         12.85         1.24 o                         
   5  -1   2         10.02         13.33         0.78 o                         
   6  -1   2          6.87          5.64         0.69 o                         
   7  -1   2          0.79          1.90         0.36 o                         
   8  -1   2        152.74        145.63         3.14 o                         
   9  -1   2         42.12         43.73         0.83 o                         
  -9   0   2          7.99         10.79         0.59 o                         
  -8   0   2         23.94         20.14         0.62 o                         
  -7   0   2          7.09          9.36         0.65 o                         
  -6   0   2         90.01         80.98         1.27 o                         
  -5   0   2         52.90         56.43         1.10 o                         
  -4   0   2        113.69        154.69         5.24 o                         
  -3   0   2        201.31        253.11         7.20 o                         
  -2   0   2       1875.15       1916.70        43.23 o                         
  -1   0   2        858.76        937.90        11.55 o                         
   0   0   2         51.81         58.46         2.35 o                         
   1   0   2         88.96        141.11         1.89 o                         
   2   0   2         11.62          3.77         0.39 o                         
   3   0   2       1701.14       1646.07        30.82 o                         
   4   0   2         15.57         12.82         1.06 o                         
   5   0   2        290.33        259.82         3.59 o                         
   6   0   2        119.62        123.54         1.82 o                         
   7   0   2        160.89        154.47         2.24 o                         
   8   0   2          8.92          8.67         0.72 o                         
   9   0   2          0.51          0.61         0.23 o                         
  -9   1   2          0.19          0.37         0.30 o                         
  -7   1   2         14.45         15.83         0.92 o                         
  -6   1   2        100.38         97.62         1.87 o                         
  -5   1   2        299.08        292.04         3.27 o                         
  -4   1   2         47.17         39.40         2.36 o                         
  -3   1   2       1090.56       1159.66        29.45 o                         
  -2   1   2       1359.97       1394.55        26.18 o                         
  -1   1   2         24.79         22.03         0.52 o                         
   0   1   2        110.23         90.36         2.30 o                         
   1   1   2        720.78        667.48        11.27 o                         
   2   1   2        229.65        188.70         3.05 o                         
   3   1   2         28.26         24.52         1.13 o                         
   4   1   2        205.49        201.28         6.15 o                         
   5   1   2          4.06          3.93         0.84 o                         
   6   1   2        221.35        214.55         2.76 o                         
   7   1   2        355.35        352.98         4.61 o                         
   8   1   2        207.46        207.14         2.83 o                         
   9   1   2        116.09        125.44         1.89 o                         
  -9   2   2          0.01         -0.03         0.20 o                         
  -8   2   2         84.66         79.14         1.26 o                         
  -7   2   2        133.36        142.74         1.88 o                         
  -6   2   2         55.42         63.59         1.09 o                         
  -5   2   2        145.44        140.63         1.81 o                         
  -4   2   2        365.77        335.42        10.08 o                         
  -3   2   2          0.55          1.18         0.65 o                         
  -2   2   2         80.58         87.45         2.22 o                         
  -1   2   2       2016.36       1992.10       122.43 o                         
   0   2   2        389.40        431.66         6.45 o                         
   1   2   2        989.10        976.03        12.20 o                         
   2   2   2       1859.31       1918.45        33.41 o                         
   3   2   2        111.70        105.65         3.08 o                         
   4   2   2        145.08        124.16         2.91 o                         
   5   2   2        137.95        119.94         2.85 o                         
   6   2   2         69.44         64.43         1.17 o                         
   7   2   2          0.32          0.89         0.52 o                         
   8   2   2          9.30          7.28         0.59 o                         
   9   2   2         49.88         50.12         0.88 o                         
  -8   3   2         10.87         13.48         0.57 o                         
  -7   3   2          1.87          1.32         0.30 o                         
  -6   3   2          7.35          7.41         0.57 o                         
  -5   3   2         23.00         24.12         0.75 o                         
  -4   3   2        215.32        180.34         2.58 o                         
  -3   3   2        694.47        689.57        17.67 o                         
  -2   3   2         17.23         19.24         1.44 o                         
  -1   3   2         64.26         73.71         1.99 o                         
   0   3   2          3.43          8.10         0.92 o                         
   1   3   2        573.06        606.32        11.11 o                         
   2   3   2       1593.63       1767.99        46.20 o                         
   3   3   2        257.36        272.20         5.64 o                         
   4   3   2        237.62        230.35         4.95 o                         
   5   3   2        228.70        202.36         2.96 o                         
   6   3   2         50.13         48.45         1.23 o                         
   7   3   2        117.66        113.02         2.01 o                         
   8   3   2        258.99        266.11         4.95 o                         
   9   3   2        117.71        118.92         2.36 o                         
  -8   4   2         28.95         30.15         0.84 o                         
  -7   4   2         70.66         60.38         1.20 o                         
  -6   4   2        143.44        145.72         1.92 o                         
  -5   4   2        557.41        549.48         7.00 o                         
  -4   4   2          9.74          7.80         0.76 o                         
  -3   4   2          0.91          1.83         0.55 o                         
  -2   4   2        239.90        223.33         5.00 o                         
  -1   4   2        167.59        140.99         3.47 o                         
   0   4   2        155.26        146.65         3.42 o                         
   1   4   2        684.62        671.15        12.49 o                         
   2   4   2         35.19         41.62         1.57 o                         
   3   4   2        343.26        324.65        25.32 o                         
   4   4   2         16.17          9.47         1.43 o                         
   5   4   2         47.10         47.69         1.18 o                         
   6   4   2         13.13         14.18         0.80 o                         
   7   4   2        248.52        252.38         3.93 o                         
   8   4   2        100.89        109.40         1.91 o                         
   9   4   2          0.26          0.52         0.37 o                         
  -7   5   2         31.41         39.24         0.85 o                         
  -6   5   2          6.58          7.17         1.32 o                         
  -5   5   2        104.58        106.70         1.70 o                         
  -4   5   2        230.54        227.67         2.83 o                         
  -3   5   2        127.81        121.59         1.87 o                         
  -2   5   2         59.86         64.34         1.11 o                         
  -1   5   2        159.42        136.93         2.06 o                         
   0   5   2        109.52        127.41         3.52 o                         
   1   5   2        100.49        104.03         3.10 o                         
   2   5   2         95.23         97.30         3.05 o                         
   3   5   2        266.30        274.51         4.99 o                         
   4   5   2        181.25        176.42         2.28 o                         
   5   5   2        464.43        516.13        47.97 o                         
   6   5   2         50.15         51.09         1.23 o                         
   7   5   2         16.84         14.12         0.83 o                         
   8   5   2          7.23          6.51         1.18 o                         
   9   5   2         28.53         35.47         1.83 o                         
  -6   6   2          1.29          0.70         0.79 o                         
  -5   6   2         23.04         22.77         0.90 o                         
  -4   6   2        113.15        107.45         1.73 o                         
  -3   6   2         40.42         44.37         1.08 o                         
  -2   6   2        167.51        165.34         2.19 o                         
  -1   6   2       1245.28       1319.43        12.58 o                         
   0   6   2       1103.09       1137.64        10.89 o                         
   1   6   2        204.97        205.69         2.34 o                         
   2   6   2        261.54        260.03         2.84 o                         
   3   6   2        130.07        123.40         1.77 o                         
   4   6   2         48.06         43.82         1.51 o                         
   5   6   2          0.96          0.68         0.49 o                         
   6   6   2         13.35         12.01         0.71 o                         
   7   6   2         26.12         31.47         1.06 o                         
   8   6   2         40.20         38.35         1.11 o                         
  -5   7   2         13.97         11.34         0.72 o                         
  -4   7   2          8.66          6.61         0.68 o                         
  -3   7   2        121.13        113.89         1.75 o                         
  -2   7   2         34.40         36.86         0.84 o                         
  -1   7   2         19.23         19.90         0.73 o                         
   0   7   2        189.48        191.57         2.45 o                         
   1   7   2        726.54        795.31         8.96 o                         
   2   7   2          5.30          3.91         0.44 o                         
   3   7   2         26.66         32.41         0.95 o                         
   4   7   2         50.37         49.89         1.18 o                         
   5   7   2         78.98         80.02         1.59 o                         
   6   7   2          0.54          1.31         0.92 o                         
   7   7   2         14.75         15.43         0.91 o                         
   8   7   2         56.64         52.95         1.20 o                         
  -4   8   2         15.79         14.53         1.18 o                         
  -3   8   2         21.00         21.94         0.73 o                         
  -2   8   2          4.42          4.13         0.49 o                         
  -1   8   2          0.04          0.79         0.26 o                         
   0   8   2        616.49        622.10         7.07 o                         
   1   8   2        525.95        563.57         6.44 o                         
   2   8   2        114.36        114.24         1.77 o                         
   3   8   2        281.43        291.98         3.88 o                         
   4   8   2        112.95        115.83         2.63 o                         
   5   8   2         26.56         27.39         0.80 o                         
   6   8   2         12.60         14.09         0.65 o                         
   7   8   2         42.05         41.82         1.10 o                         
  -3   9   2         53.51         59.62         1.34 o                         
  -2   9   2         19.02         16.97         0.51 o                         
  -1   9   2        132.88        138.45         1.93 o                         
   0   9   2          5.59          6.44         0.47 o                         
   1   9   2         38.23         40.07         0.80 o                         
   2   9   2          3.86          2.64         0.40 o                         
   3   9   2         13.71         16.06         0.50 o                         
   4   9   2          0.72          1.03         0.43 o                         
   5   9   2        185.46        186.61         3.47 o                         
   0  10   2         51.01         55.23         1.70 o                         
   1  10   2         33.67         27.70         1.31 o                         
   2  10   2         28.70         32.66         1.22 o                         
   3  10   2         47.40         44.66         0.87 o                         
  -4  -9   3          2.66          4.97         0.79 o                         
  -3  -9   3         10.50         12.23         0.79 o                         
  -2  -9   3         20.99         24.65         0.63 o                         
  -1  -9   3        137.78        139.64         2.27 o                         
   0  -9   3        152.15        144.43         2.29 o                         
   1  -9   3         48.11         44.89         1.20 o                         
  -6  -8   3          0.37         -0.07         0.39 o                         
  -5  -8   3          8.89          6.43         0.85 o                         
  -4  -8   3         99.20        118.38         3.22 o                         
  -3  -8   3         86.68         87.68         1.56 o                         
  -2  -8   3         82.21         84.19         2.04 o                         
  -1  -8   3          1.01          0.33         0.37 o                         
   0  -8   3         26.66         20.46         0.62 o                         
   1  -8   3         17.81         14.86         0.57 o                         
   2  -8   3         30.31         33.69         0.87 o                         
   3  -8   3         18.69         21.07         1.44 o                         
  -7  -7   3          5.57          5.67         0.78 o                         
  -6  -7   3          0.58          0.46         0.32 o                         
  -5  -7   3        100.61        111.57         2.41 o                         
  -4  -7   3         35.61         33.43         0.84 o                         
  -3  -7   3         21.00         25.09         0.83 o                         
  -2  -7   3          0.71          2.56         0.44 o                         
  -1  -7   3         53.33         55.83         1.08 o                         
   0  -7   3        157.60        160.00         2.32 o                         
   1  -7   3         94.58        100.24         1.60 o                         
   2  -7   3        326.04        286.04         4.41 o                         
   3  -7   3         29.01         26.93         0.92 o                         
  -8  -6   3          8.88          6.68         0.92 o                         
  -7  -6   3         16.12         18.64         1.05 o                         
  -6  -6   3         30.66         25.40         1.72 o                         
  -5  -6   3         41.39         39.14         1.30 o                         
  -4  -6   3         92.30         86.20         1.51 o                         
  -3  -6   3         56.45         64.20         1.44 o                         
  -2  -6   3        206.87        215.64         3.03 o                         
  -1  -6   3         16.59         20.47         1.83 o                         
   0  -6   3         10.02          4.34         0.54 o                         
   1  -6   3         12.74         14.88         0.68 o                         
   2  -6   3        537.79        468.97         6.07 o                         
   3  -6   3        183.62        172.35         2.87 o                         
  -8  -5   3         15.65         17.81         1.70 o                         
  -7  -5   3         24.53         28.89         1.06 o                         
  -6  -5   3        124.61        108.33         1.99 o                         
  -5  -5   3         98.57        106.52         2.45 o                         
  -4  -5   3        302.97        316.13         4.89 o                         
  -3  -5   3        340.24        384.20         3.98 o                         
  -2  -5   3         18.38         17.57         0.70 o                         
  -1  -5   3         54.71         40.37         0.91 o                         
   0  -5   3        338.54        314.41         4.17 o                         
   1  -5   3        247.36        251.09         3.22 o                         
   2  -5   3         11.82          4.85         0.80 o                         
   3  -5   3          0.08          0.08         0.58 o                         
   4  -5   3         20.24         14.30         2.62 o                         
   6  -5   3         29.90         28.93         1.83 o                         
  -9  -4   3         22.96         23.04         1.05 o                         
  -8  -4   3        201.53        202.06         3.12 o                         
  -7  -4   3          9.42          5.94         0.67 o                         
  -6  -4   3          0.69          0.84         0.65 o                         
  -5  -4   3         81.64         82.98         2.12 o                         
  -4  -4   3        421.86        425.82         5.71 o                         
  -3  -4   3        243.33        268.56         4.59 o                         
  -2  -4   3        934.24        966.24        24.87 o                         
  -1  -4   3          9.22          9.69         1.44 o                         
   0  -4   3          1.15          3.53         1.44 o                         
   1  -4   3        155.92        177.36         7.66 o                         
   2  -4   3         29.21         28.45         1.35 o                         
   3  -4   3         92.61         92.03         1.76 o                         
   4  -4   3         49.89         47.89         1.39 o                         
   5  -4   3        761.40        772.94        15.38 o                         
   6  -4   3          7.89          5.03         0.70 o                         
   7  -4   3          2.44          3.34         0.85 o                         
  -9  -3   3          1.53          0.65         0.39 o                         
  -8  -3   3         51.08         41.30         1.29 o                         
  -7  -3   3         90.04         83.79         3.99 o                         
  -6  -3   3          4.00          4.18         0.77 o                         
  -5  -3   3         46.56         45.71         1.44 o                         
  -4  -3   3        880.90        888.23        23.43 o                         
  -3  -3   3        134.51        145.21         3.42 o                         
  -2  -3   3        502.84        527.55        13.87 o                         
  -1  -3   3        190.08        271.56         7.46 o                         
   0  -3   3         57.27         66.74         3.14 o                         
   1  -3   3       1585.91       1677.48        49.99 o                         
   2  -3   3         15.49         15.27         1.23 o                         
   3  -3   3          6.88          6.64         1.52 o                         
   4  -3   3          1.69          3.62         0.91 o                         
   5  -3   3       1380.93       1415.11        20.15 o                         
   6  -3   3         11.17         13.87         0.86 o                         
   7  -3   3        214.24        215.60         3.32 o                         
   8  -3   3        237.83        271.71         9.54 o                         
  -9  -2   3          9.41         10.08         0.92 o                         
  -8  -2   3        140.59        146.83         2.78 o                         
  -7  -2   3         16.31         18.49         0.84 o                         
  -6  -2   3       1768.36       1760.24        43.45 o                         
  -5  -2   3         78.80         91.84         1.69 o                         
  -4  -2   3        184.87        161.50         5.50 o                         
  -3  -2   3        262.33        284.83         5.59 o                         
  -2  -2   3        583.50        566.91        10.27 o                         
  -1  -2   3         61.42         50.33         1.47 o                         
   0  -2   3         16.45         15.46         0.65 o                         
   1  -2   3        177.64        168.36         2.71 o                         
   2  -2   3         17.51          9.98         1.01 o                         
   3  -2   3        354.68        312.00         8.90 o                         
   4  -2   3         20.03         15.82         1.89 o                         
   5  -2   3         11.87         15.22         0.74 o                         
   6  -2   3        123.86        109.88         1.94 o                         
   7  -2   3          0.03          0.97         0.82 o                         
   8  -2   3         51.19         55.80         1.06 o                         
  -9  -1   3         18.12         17.11         1.61 o                         
  -8  -1   3         12.58          9.63         0.81 o                         
  -7  -1   3         74.85         68.14         1.10 o                         
  -6  -1   3       1007.72       1031.05        11.45 o                         
  -5  -1   3        137.04        131.21         2.15 o                         
  -4  -1   3         66.73         48.95         2.62 o                         
  -3  -1   3        348.07        312.70         4.79 o                         
  -2  -1   3        272.58        249.55         3.90 o                         
  -1  -1   3        473.90        485.44         7.10 o                         
   0  -1   3        133.26        142.91         4.19 o                         
   1  -1   3       3509.43       3229.40        80.22 o                         
   2  -1   3        248.39        244.86         3.80 o                         
   3  -1   3         98.25         89.80         2.27 o                         
   4  -1   3        132.74        124.07         3.14 o                         
   5  -1   3         43.87         41.53         0.98 o                         
   6  -1   3         19.28         18.10         0.73 o                         
   7  -1   3        149.35        146.68         2.42 o                         
   8  -1   3        131.36        133.23         2.19 o                         
   9  -1   3         44.32         47.11         0.91 o                         
  -9   0   3          5.79          7.58         0.50 o                         
  -8   0   3        186.90        178.37         3.00 o                         
  -7   0   3         90.17         94.21         1.35 o                         
  -6   0   3        334.18        299.83         3.58 o                         
  -5   0   3        217.07        222.16         2.64 o                         
  -4   0   3        382.36        348.51        10.08 o                         
  -3   0   3        226.94        263.05         7.59 o                         
  -2   0   3        639.30        763.80        13.51 o                         
  -1   0   3         82.35         63.18         1.04 o                         
   0   0   3        946.74        942.47        16.61 o                         
   1   0   3       1126.32       1294.98        22.72 o                         
   2   0   3         10.51          2.80         0.53 o                         
   3   0   3        233.30        203.74         4.12 o                         
   4   0   3         38.75         44.71         1.67 o                         
   5   0   3       1420.97       1509.30        16.84 o                         
   6   0   3        278.71        274.38         3.66 o                         
   7   0   3        124.90        123.98         1.88 o                         
   8   0   3         15.05         16.18         0.59 o                         
   9   0   3         10.38         10.90         0.75 o                         
  -9   1   3         13.81         13.74         0.59 o                         
  -8   1   3         34.70         49.90         0.87 o                         
  -7   1   3         16.11         14.56         0.60 o                         
  -6   1   3          3.31          3.10         0.38 o                         
  -5   1   3         59.02         65.86         1.41 o                         
  -4   1   3        161.30        147.63         5.24 o                         
  -2   1   3          4.42          9.17         0.53 o                         
  -1   1   3         10.19         11.06         0.55 o                         
   0   1   3       8845.81       8281.16       252.41 o                         
   1   1   3      10702.06      10078.93       145.09 o                         
   2   1   3        505.58        540.67         9.81 o                         
   3   1   3        102.13         92.79         2.22 o                         
   4   1   3        108.54        105.95         2.68 o                         
   5   1   3       1103.56       1163.10        14.52 o                         
   6   1   3         29.62         25.64         1.60 o                         
   7   1   3         15.18         18.71         0.71 o                         
   8   1   3          5.43          5.84         0.53 o                         
   9   1   3         38.25         47.54         0.96 o                         
  -9   2   3         16.57         18.97         0.52 o                         
  -8   2   3         93.25         98.67         1.71 o                         
  -7   2   3          4.29          2.86         0.44 o                         
  -6   2   3        381.17        364.82         4.27 o                         
  -5   2   3        134.38        139.69         1.99 o                         
  -4   2   3          0.76          1.29         0.67 o                         
  -3   2   3        825.62        856.70        15.49 o                         
  -2   2   3        151.11        138.73         4.19 o                         
  -1   2   3       1162.60       1081.53        26.96 o                         
   0   2   3       1683.06       1871.50        44.89 o                         
   1   2   3        355.42        344.89         6.43 o                         
   2   2   3        371.19        359.74         6.76 o                         
   3   2   3         68.44         48.00         1.52 o                         
   4   2   3        126.60        138.72         3.33 o                         
   5   2   3         22.49         19.76         1.05 o                         
   6   2   3        297.27        308.76         4.77 o                         
   7   2   3        473.18        485.31         5.58 o                         
   8   2   3         30.31         32.50         1.10 o                         
   9   2   3          2.93          3.46         0.60 o                         
  -8   3   3         64.39         66.51         1.64 o                         
  -7   3   3        153.68        155.16         2.44 o                         
  -6   3   3          9.61          7.55         0.58 o                         
  -5   3   3        121.44        121.36         2.77 o                         
  -4   3   3         22.84         23.53         0.83 o                         
  -3   3   3         47.36         42.80         2.49 o                         
  -2   3   3         92.68         82.58         3.14 o                         
  -1   3   3        187.63        215.67         4.49 o                         
   0   3   3         83.12        109.91         5.82 o                         
   1   3   3       1339.68       1455.53        25.73 o                         
   2   3   3         45.87         42.08         1.57 o                         
   3   3   3        163.79        154.19         4.71 o                         
   4   3   3        202.96        205.24         4.67 o                         
   5   3   3          2.00          3.09         0.79 o                         
   6   3   3         70.29         64.24         1.26 o                         
   7   3   3         84.84         85.45         1.31 o                         
   8   3   3        262.50        261.98         3.14 o                         
   9   3   3          7.35          8.47         1.18 o                         
  -8   4   3         53.73         53.69         0.98 o                         
  -7   4   3         59.07         56.42         1.43 o                         
  -6   4   3         11.97         14.95         0.61 o                         
  -5   4   3          1.35          0.72         0.37 o                         
  -4   4   3          0.56          3.92         0.56 o                         
  -3   4   3         16.66         14.85         1.07 o                         
  -2   4   3        114.84        121.72         3.33 o                         
  -1   4   3       1087.52       1078.86        19.67 o                         
   0   4   3        201.71        244.68         5.28 o                         
   1   4   3       1351.87       1513.76        27.16 o                         
   2   4   3       1194.09       1445.95        25.91 o                         
   3   4   3        785.83        842.97        15.73 o                         
   4   4   3        175.17        147.10         3.46 o                         
   5   4   3          2.61          3.91         0.87 o                         
   6   4   3         72.14         63.48         1.36 o                         
   7   4   3         98.82         93.59         1.73 o                         
   8   4   3        127.75        127.91         2.14 o                         
   9   4   3         53.19         50.26         1.15 o                         
  -7   5   3         86.07         95.23         1.58 o                         
  -6   5   3         21.41         18.84         0.64 o                         
  -5   5   3         45.56         45.15         1.01 o                         
  -4   5   3          0.48          1.96         0.38 o                         
  -3   5   3       2580.11       2727.23        29.83 o                         
  -2   5   3        331.47        309.98         3.31 o                         
  -1   5   3         64.48         69.57         1.11 o                         
   0   5   3        786.72        875.77        46.85 o                         
   1   5   3        303.51        314.39         6.85 o                         
   2   5   3        148.80        137.67         2.33 o                         
   3   5   3        146.97        130.97         2.01 o                         
   4   5   3         17.13         21.79         0.91 o                         
   5   5   3         41.27         42.15         1.39 o                         
   6   5   3         31.84         33.78         1.01 o                         
   7   5   3          0.54          0.53         0.36 o                         
   8   5   3          2.07          1.10         0.35 o                         
   9   5   3         85.39         88.86         2.49 o                         
  -6   6   3          0.58          1.62         0.51 o                         
  -5   6   3          5.15          5.36         0.57 o                         
  -4   6   3         13.58         12.16         0.68 o                         
  -3   6   3        735.64        759.24         9.60 o                         
  -2   6   3         22.69         24.69         0.76 o                         
  -1   6   3         16.52         17.51         0.78 o                         
   0   6   3         94.06         94.89         1.34 o                         
   1   6   3          1.48          3.25         0.45 o                         
   2   6   3          6.57          9.99         0.59 o                         
   3   6   3         63.27         64.45         1.79 o                         
   4   6   3         17.59         15.13         0.95 o                         
   5   6   3         20.64         21.48         0.77 o                         
   6   6   3        116.25        116.85         2.06 o                         
   7   6   3        148.12        151.39         2.47 o                         
   8   6   3         28.60         27.29         0.83 o                         
  -5   7   3         43.92         41.05         0.91 o                         
  -4   7   3         36.93         36.92         0.82 o                         
  -3   7   3        144.82        139.18         2.08 o                         
  -2   7   3        708.98        741.99         8.38 o                         
  -1   7   3        833.89        818.65         9.21 o                         
   0   7   3        271.94        279.81         3.80 o                         
   1   7   3          0.12          0.65         0.29 o                         
   2   7   3         42.32         43.82         0.83 o                         
   3   7   3         45.72         42.83         0.91 o                         
   4   7   3        129.13        127.25         2.22 o                         
   5   7   3         31.93         33.57         1.07 o                         
   6   7   3          2.34          2.08         0.41 o                         
   7   7   3         11.58         14.40         0.72 o                         
   8   7   3         50.54         45.45         2.16 o                         
  -4   8   3         11.59          7.51         0.64 o                         
  -3   8   3          0.32          0.52         0.30 o                         
  -2   8   3         30.26         28.57         0.73 o                         
  -1   8   3         90.00         93.34         1.71 o                         
   0   8   3        152.52        144.43         3.05 o                         
   1   8   3          2.76          6.10         0.47 o                         
   2   8   3         72.58         66.92         1.27 o                         
   3   8   3        261.78        282.48         3.75 o                         
   4   8   3         22.36         24.74         1.02 o                         
   5   8   3          7.23          8.83         0.60 o                         
   6   8   3         19.62         19.60         0.82 o                         
   7   8   3         34.32         30.10         0.83 o                         
  -2   9   3        108.24        111.29         1.84 o                         
  -1   9   3        113.88        113.40         1.64 o                         
   0   9   3         35.94         37.88         0.75 o                         
   1   9   3         93.08         92.59         1.64 o                         
   2   9   3         27.53         28.04         0.78 o                         
   3   9   3        122.59        130.70         1.85 o                         
   4   9   3          2.52          3.35         0.44 o                         
   5   9   3         32.48         36.84         1.01 o                         
   1  10   3         17.87         18.91         0.53 o                         
   2  10   3          3.76          3.31         0.50 o                         
  -3  -9   4         21.92         20.79         0.59 o                         
  -2  -9   4        121.55        114.46         2.31 o                         
  -1  -9   4         21.02         15.72         0.50 o                         
   0  -9   4         48.84         55.20         1.29 o                         
  -5  -8   4         41.74         44.84         2.55 o                         
  -4  -8   4         47.43         52.89         1.30 o                         
  -3  -8   4         27.94         25.74         0.76 o                         
  -2  -8   4          4.46          7.54         0.53 o                         
  -1  -8   4          1.72          2.38         0.38 o                         
   0  -8   4          8.86          4.79         0.47 o                         
   1  -8   4          9.26          9.20         0.60 o                         
   2  -8   4        138.75        153.40         2.42 o                         
  -7  -7   4         48.16         41.62         1.44 o                         
  -6  -7   4          3.46          2.25         0.63 o                         
  -5  -7   4         20.58         22.06         0.93 o                         
  -4  -7   4          5.61          3.93         0.67 o                         
  -3  -7   4         89.29         79.15         1.56 o                         
  -2  -7   4          2.60          2.54         0.45 o                         
  -1  -7   4        252.15        238.68         3.26 o                         
   0  -7   4        854.75        839.69        10.54 o                         
   1  -7   4         57.54         49.70         1.00 o                         
   2  -7   4        173.50        157.11         3.93 o                         
   3  -7   4          0.02          0.59         0.42 o                         
  -7  -6   4         22.89         25.78         1.31 o                         
  -6  -6   4         74.52         71.60         1.54 o                         
  -5  -6   4          0.17          0.76         0.55 o                         
  -4  -6   4         18.03         19.12         1.02 o                         
  -3  -6   4          0.68          1.44         0.52 o                         
  -2  -6   4        927.27        965.98        12.09 o                         
  -1  -6   4         65.28         70.93         1.27 o                         
   0  -6   4          1.41          1.88         0.32 o                         
   1  -6   4          4.72         10.05         0.72 o                         
   2  -6   4         83.36         75.11         1.54 o                         
   3  -6   4          1.47          1.37         0.47 o                         
   4  -6   4         42.74         42.67         2.09 o                         
  -8  -5   4         44.71         44.89         1.83 o                         
  -7  -5   4         61.18         60.09         1.48 o                         
  -6  -5   4        375.03        360.73         6.71 o                         
  -5  -5   4         79.24         97.45         2.31 o                         
  -4  -5   4        314.36        294.35         4.68 o                         
  -3  -5   4          1.14          0.77         1.08 o                         
  -2  -5   4        246.72        260.46         3.30 o                         
  -1  -5   4         82.33         90.00         1.44 o                         
   0  -5   4        228.92        238.04         3.07 o                         
   1  -5   4          1.03          1.29         0.40 o                         
   2  -5   4        195.73        175.94         3.78 o                         
   3  -5   4         76.85         76.42         1.44 o                         
   4  -5   4         48.11         41.88         1.23 o                         
   5  -5   4        102.74         98.41         3.14 o                         
   6  -5   4         39.92         37.96         1.83 o                         
  -8  -4   4          0.19          0.58         0.42 o                         
  -7  -4   4         13.36         15.23         0.97 o                         
  -6  -4   4          8.44         13.18         0.80 o                         
  -5  -4   4          0.11         -0.18         0.44 o                         
  -4  -4   4         31.75         29.19         1.05 o                         
  -3  -4   4         30.23         35.76         1.10 o                         
  -2  -4   4        118.84        111.59         1.75 o                         
  -1  -4   4         20.42         21.34         2.22 o                         
   0  -4   4          0.15         -0.28         0.67 o                         
   1  -4   4         49.81         46.34         1.14 o                         
   2  -4   4        692.88        650.73         7.50 o                         
   3  -4   4        845.18        867.08        16.23 o                         
   4  -4   4         24.60         22.84         1.31 o                         
   5  -4   4        202.90        205.22         3.30 o                         
   6  -4   4         67.18         69.29         1.67 o                         
   7  -4   4          2.28          2.98         0.79 o                         
  -9  -3   4          4.95          5.66         0.56 o                         
  -8  -3   4         54.98         54.48         1.13 o                         
  -7  -3   4         37.08         40.08         1.25 o                         
  -6  -3   4        158.97        160.32         3.33 o                         
  -5  -3   4         55.56         44.29         1.47 o                         
  -4  -3   4        533.07        530.69         8.11 o                         
  -3  -3   4          9.17          9.77         1.39 o                         
  -2  -3   4         36.31         45.41         1.66 o                         
  -1  -3   4          8.41          5.38         0.98 o                         
   0  -3   4        268.83        266.85         8.11 o                         
   1  -3   4        253.61        232.43         7.59 o                         
   2  -3   4         42.37         58.90         3.27 o                         
   3  -3   4          5.37          4.73         0.81 o                         
   4  -3   4         32.71         34.13         1.06 o                         
   5  -3   4        443.67        442.21         5.69 o                         
   6  -3   4         57.78         58.11         1.45 o                         
   7  -3   4        386.10        384.37         5.67 o                         
   8  -3   4         30.38         34.19         1.05 o                         
  -9  -2   4        228.94        218.93         4.03 o                         
  -8  -2   4        522.24        532.46         9.53 o                         
  -7  -2   4         49.60         50.60         1.48 o                         
  -6  -2   4        524.41        534.73         9.72 o                         
  -5  -2   4          0.42          0.28         0.58 o                         
  -4  -2   4         13.60         13.74         1.70 o                         
  -3  -2   4         31.83         36.88         1.52 o                         
  -2  -2   4       2080.76       2043.25        35.68 o                         
  -1  -2   4        304.94        302.29         7.16 o                         
   0  -2   4        312.67        227.58         6.68 o                         
   1  -2   4        225.67        223.53         6.68 o                         
   2  -2   4         78.46         81.40         3.40 o                         
   3  -2   4        596.94        551.50        15.05 o                         
   4  -2   4         92.86         94.87         1.63 o                         
   5  -2   4         39.24         33.74         0.92 o                         
   6  -2   4        122.69        116.28         1.80 o                         
   7  -2   4          4.28          3.37         0.61 o                         
   8  -2   4         91.70         90.84         3.37 o                         
  -9  -1   4          6.79         10.08         1.18 o                         
  -8  -1   4          7.67          9.22         0.62 o                         
  -7  -1   4         36.53         35.55         0.88 o                         
  -6  -1   4        126.35        113.97         1.68 o                         
  -5  -1   4        276.17        262.50         3.31 o                         
  -4  -1   4        642.70        612.35        16.62 o                         
  -3  -1   4         96.25         91.48         3.40 o                         
  -2  -1   4        797.64        829.33        14.81 o                         
  -1  -1   4          5.75          3.70         0.45 o                         
   0  -1   4         96.73        102.86         3.53 o                         
   1  -1   4          5.39          6.54         0.92 o                         
   2  -1   4        240.44        259.00         8.25 o                         
   3  -1   4        485.81        526.28        14.72 o                         
   4  -1   4         99.06         98.11         2.75 o                         
   5  -1   4         55.66         61.20         1.42 o                         
   6  -1   4        106.46         97.47         1.61 o                         
   7  -1   4        224.80        232.31         3.60 o                         
   8  -1   4        238.93        236.68         3.58 o                         
   9  -1   4         73.10         70.54         2.28 o                         
  -9   0   4         35.77         26.24         0.67 o                         
  -8   0   4        150.10        143.90         2.06 o                         
  -7   0   4        109.34        112.31         1.73 o                         
  -6   0   4        254.72        262.25         3.15 o                         
  -5   0   4        331.85        341.86         3.76 o                         
  -4   0   4         41.71         39.79         2.62 o                         
  -3   0   4          7.13          6.01         0.82 o                         
  -2   0   4         88.65         86.04         2.03 o                         
  -1   0   4       1342.66       1461.67        20.81 o                         
   0   0   4         52.19         65.69         2.36 o                         
   1   0   4         49.93         44.63         1.96 o                         
   2   0   4        520.04        591.46         8.66 o                         
   3   0   4       3970.83       4293.58        74.26 o                         
   4   0   4        612.05        630.74        11.75 o                         
   5   0   4        303.69        294.09         3.92 o                         
   6   0   4         72.87         68.37         2.04 o                         
   7   0   4          0.82          0.96         0.35 o                         
   8   0   4          4.36          5.74         0.50 o                         
   9   0   4          3.28          4.08         0.40 o                         
  -9   1   4          0.22          0.52         0.34 o                         
  -8   1   4         49.70         56.44         1.20 o                         
  -7   1   4          0.60         -0.16         0.34 o                         
  -6   1   4        103.03        102.38         1.46 o                         
  -5   1   4        147.57        145.62         2.02 o                         
  -4   1   4        198.89        183.23         6.41 o                         
  -3   1   4        210.31        209.52         4.27 o                         
  -2   1   4        162.09        148.31         2.61 o                         
  -1   1   4         15.78         10.34         0.92 o                         
   0   1   4        106.49        116.02         3.84 o                         
   1   1   4       1259.20       1282.78        40.70 o                         
   2   1   4         36.54         49.75         4.78 o                         
   3   1   4        204.05        216.37         4.44 o                         
   4   1   4        419.17        431.51         8.38 o                         
   5   1   4        196.04        193.93         2.53 o                         
   6   1   4        113.39        113.63         3.49 o                         
   7   1   4         11.66         11.99         0.70 o                         
   8   1   4         26.16         24.89         1.31 o                         
   9   1   4         18.58         19.73         0.60 o                         
  -8   2   4         65.92         70.12         1.30 o                         
  -7   2   4         59.43         54.52         1.13 o                         
  -6   2   4        103.71         96.04         1.40 o                         
  -5   2   4          0.17          1.07         0.40 o                         
  -4   2   4         14.93         11.93         0.71 o                         
  -3   2   4        351.77        333.33         8.90 o                         
  -2   2   4        170.79        196.17         5.63 o                         
  -1   2   4       2848.81       2865.32        70.40 o                         
   0   2   4        276.25        316.05         6.06 o                         
   1   2   4         80.35        106.53         2.45 o                         
   2   2   4       1071.32       1109.49        19.71 o                         
   3   2   4        682.36        718.19        19.95 o                         
   4   2   4        250.76        280.23         5.88 o                         
   5   2   4        385.30        361.12         4.32 o                         
   6   2   4        362.34        377.38         4.91 o                         
   7   2   4          0.18         -0.13         0.34 o                         
   8   2   4          8.01          6.06         0.46 o                         
   9   2   4          2.57          5.02         0.92 o                         
  -8   3   4         31.34         39.28         1.42 o                         
  -7   3   4          0.03          0.97         0.36 o                         
  -6   3   4         46.78         41.52         0.84 o                         
  -5   3   4         29.12         24.68         0.78 o                         
  -4   3   4        175.68        165.95         3.59 o                         
  -3   3   4         88.43         80.34         2.20 o                         
  -2   3   4         69.26         77.86         3.14 o                         
  -1   3   4        168.43        172.82         4.78 o                         
   0   3   4        601.05        724.74        14.59 o                         
   1   3   4        576.56        708.01        13.05 o                         
   2   3   4        130.50        115.19         5.04 o                         
   3   3   4         33.75         35.97         1.57 o                         
   4   3   4          0.91          0.50         0.57 o                         
   5   3   4          0.87          0.76         0.83 o                         
   6   3   4        137.15        134.73         2.38 o                         
   7   3   4         45.71         46.37         0.93 o                         
   8   3   4         52.23         56.02         0.97 o                         
   9   3   4        138.92        126.41        14.14 o                         
  -8   4   4          1.57          0.67         0.20 o                         
  -7   4   4          1.57          1.32         0.24 o                         
  -6   4   4          6.44          8.61         0.55 o                         
  -5   4   4        374.83        379.04         5.02 o                         
  -4   4   4         28.40         33.58         2.36 o                         
  -3   4   4        118.18        111.83         1.56 o                         
  -2   4   4         50.99         47.87         1.14 o                         
  -1   4   4       1211.53       1260.15        22.95 o                         
   0   4   4       1076.61       1221.88        22.17 o                         
   1   4   4        361.85        375.39         7.63 o                         
   2   4   4          1.52          0.15         0.63 o                         
   4   4   4         34.42         26.37         1.08 o                         
   5   4   4         91.78         92.05         1.68 o                         
   6   4   4         99.73         92.86         1.76 o                         
   7   4   4          0.22          0.78         0.36 o                         
   8   4   4         26.00         30.76         0.82 o                         
   9   4   4         36.28         36.40         1.31 o                         
  -7   5   4          4.30          3.74         0.55 o                         
  -6   5   4        141.97        149.12         2.09 o                         
  -5   5   4        457.05        466.06         5.99 o                         
  -4   5   4        426.72        448.16         5.21 o                         
  -3   5   4         93.62         92.74         1.91 o                         
  -2   5   4         44.97         44.95         0.95 o                         
  -1   5   4         98.34        110.72         1.47 o                         
   0   5   4         21.86         28.06         0.78 o                         
   1   5   4          9.92          5.98         0.63 o                         
   2   5   4         16.13         11.86         0.83 o                         
   3   5   4         11.84          7.73         0.64 o                         
   4   5   4        268.92        279.80         3.67 o                         
   5   5   4        105.76        101.67         1.89 o                         
   6   5   4          1.96          2.97         0.45 o                         
   7   5   4          1.10          0.48         0.38 o                         
   8   5   4        163.84        186.14         2.87 o                         
   9   5   4         72.17         61.78         1.83 o                         
  -6   6   4          5.11          6.97         0.53 o                         
  -5   6   4        122.84        120.15         1.78 o                         
  -4   6   4        208.28        212.31         2.62 o                         
  -3   6   4        250.16        243.32         3.37 o                         
  -2   6   4        247.31        253.38         3.12 o                         
  -1   6   4        218.24        241.22         4.62 o                         
   0   6   4         89.60         90.82         1.92 o                         
   1   6   4         15.16         16.81         0.69 o                         
   2   6   4        241.11        241.61         2.89 o                         
   3   6   4          3.58          3.41         0.40 o                         
   4   6   4         54.91         55.05         1.28 o                         
   5   6   4         78.39         78.41         1.35 o                         
   6   6   4        100.26         88.82         1.66 o                         
   7   6   4          9.97         12.83         0.63 o                         
   8   6   4          0.08          0.48         0.32 o                         
  -5   7   4         65.78         60.86         1.13 o                         
  -4   7   4        262.01        257.26         3.42 o                         
  -3   7   4        195.25        198.15         2.78 o                         
  -2   7   4        299.87        292.21         3.51 o                         
  -1   7   4          3.31          5.29         0.48 o                         
   0   7   4          6.88         10.18         0.80 o                         
   1   7   4        112.54        125.04         1.74 o                         
   2   7   4         63.07         60.76         1.01 o                         
   3   7   4         58.16         58.14         1.02 o                         
   4   7   4         17.16         20.58         0.75 o                         
   5   7   4          5.77          5.90         0.53 o                         
   6   7   4          8.01          7.85         0.61 o                         
   7   7   4         28.22         27.30         0.93 o                         
  -4   8   4         49.76         45.55         1.36 o                         
  -3   8   4         25.76         23.99         0.70 o                         
  -2   8   4          4.86          5.12         0.45 o                         
  -1   8   4         14.31         12.89         0.69 o                         
   0   8   4         53.77         57.71         1.09 o                         
   1   8   4        199.05        200.84         2.29 o                         
   2   8   4        107.70        103.83         1.34 o                         
   3   8   4        131.35        130.99         1.99 o                         
   4   8   4          2.89          2.69         0.65 o                         
   5   8   4         67.32         71.50         2.82 o                         
   6   8   4        120.04        120.60         2.41 o                         
   7   8   4         39.68         37.56         1.31 o                         
  -2   9   4         58.07         52.59         1.51 o                         
  -1   9   4          6.24          6.47         0.37 o                         
   0   9   4         21.64         20.69         0.62 o                         
   1   9   4          8.54          9.95         0.58 o                         
   2   9   4         27.35         27.99         0.65 o                         
   3   9   4         35.48         36.39         0.75 o                         
   4   9   4        113.04        118.43         1.94 o                         
   5   9   4         25.05         25.92         0.74 o                         
   1  10   4         68.42         71.45         1.21 o                         
   2  10   4        209.82        206.49         3.58 o                         
  -5  -8   5         44.24         55.46         1.38 o                         
  -4  -8   5          0.51          0.63         0.72 o                         
  -3  -8   5        120.27        119.98         1.99 o                         
  -2  -8   5        163.03        162.57         2.64 o                         
  -1  -8   5         25.86         20.43         0.63 o                         
   0  -8   5          0.18          1.37         0.27 o                         
   1  -8   5          5.36          5.04         0.47 o                         
   2  -8   5         35.71         37.61         0.88 o                         
  -6  -7   5          6.20          6.81         1.18 o                         
  -5  -7   5          7.11          8.75         2.16 o                         
  -4  -7   5          0.67          0.92         0.41 o                         
  -3  -7   5         37.93         32.13         0.93 o                         
  -2  -7   5        309.68        313.56         4.81 o                         
  -1  -7   5        156.80        149.05         2.52 o                         
   0  -7   5         80.52         75.60         1.48 o                         
   1  -7   5          4.29          5.45         0.98 o                         
   2  -7   5          1.18          1.85         0.86 o                         
   3  -7   5         55.16         53.52         2.23 o                         
  -7  -6   5         67.79         68.57         2.09 o                         
  -6  -6   5          0.00         -0.13         0.65 o                         
  -5  -6   5         70.85         63.81         1.62 o                         
  -4  -6   5         61.89         59.10         1.57 o                         
  -3  -6   5         73.91         76.52         1.54 o                         
  -2  -6   5        121.58        115.34         2.06 o                         
  -1  -6   5         53.08         49.62         1.04 o                         
   0  -6   5        274.22        253.21         3.47 o                         
   1  -6   5          2.57          4.61         0.60 o                         
   2  -6   5        168.41        168.51         2.82 o                         
   3  -6   5          6.32          8.38         0.87 o                         
   4  -6   5         91.87         85.68         1.99 o                         
  -8  -5   5         80.57         83.23         2.36 o                         
  -7  -5   5         40.08         37.87         1.57 o                         
  -6  -5   5         90.82         94.95         2.52 o                         
  -5  -5   5          1.01          1.51         0.74 o                         
  -4  -5   5         70.05         57.89         1.67 o                         
  -3  -5   5          2.81          3.32         0.55 o                         
  -2  -5   5        114.46        108.96         5.91 o                         
  -1  -5   5          0.61          0.93         0.36 o                         
   0  -5   5       1232.86       1277.75        15.85 o                         
   1  -5   5        180.23        179.48         2.97 o                         
   2  -5   5         12.49          6.84         0.72 o                         
   3  -5   5         14.26         12.42         0.85 o                         
   4  -5   5         19.07         17.90         1.11 o                         
   5  -5   5         39.43         37.07         1.57 o                         
   6  -5   5         35.77         34.16         1.70 o                         
  -8  -4   5         19.68         14.87         0.67 o                         
  -7  -4   5         85.98         85.94         1.56 o                         
  -6  -4   5         44.56         43.50         1.10 o                         
  -5  -4   5         17.55         14.88         1.06 o                         
  -4  -4   5          0.78          0.58         0.53 o                         
  -3  -4   5          1.03          0.38         0.47 o                         
  -2  -4   5         46.41         46.35         1.05 o                         
  -1  -4   5          4.33          3.81         0.68 o                         
   0  -4   5         77.53         79.24         1.35 o                         
   1  -4   5        241.76        240.52         3.09 o                         
   2  -4   5         14.85         17.11         0.78 o                         
   3  -4   5        281.36        269.77         4.43 o                         
   4  -4   5        776.31        731.03         9.18 o                         
   5  -4   5        126.03        126.46         2.16 o                         
   6  -4   5         35.64         33.65         1.11 o                         
   7  -4   5          0.77          3.93         1.18 o                         
  -8  -3   5          6.07          9.23         0.58 o                         
  -7  -3   5          0.51          1.51         0.36 o                         
  -6  -3   5         27.63         24.08         1.15 o                         
  -5  -3   5         68.76         72.37         2.75 o                         
  -4  -3   5        236.13        226.32         4.46 o                         
  -3  -3   5         30.50         30.88         1.30 o                         
  -2  -3   5          9.32         13.97         2.42 o                         
  -1  -3   5        239.75        228.89         7.33 o                         
   1  -3   5         44.30         28.79         2.49 o                         
   2  -3   5        112.40         96.23         1.73 o                         
   3  -3   5          8.34          9.24         0.71 o                         
   4  -3   5        540.23        525.23        11.68 o                         
   5  -3   5         24.06         26.25         0.90 o                         
   6  -3   5          0.82          1.11         0.37 o                         
   7  -3   5          6.18          7.25         0.60 o                         
   8  -3   5          1.10          3.14         0.79 o                         
  -9  -2   5         41.50         46.04         1.06 o                         
  -8  -2   5         16.10         16.15         0.72 o                         
  -7  -2   5         38.81         35.41         1.20 o                         
  -6  -2   5         45.37         46.27         1.48 o                         
  -5  -2   5        272.76        270.00         5.61 o                         
  -4  -2   5        156.32        148.14         3.55 o                         
  -3  -2   5        332.55        333.52         6.76 o                         
  -2  -2   5        172.72        170.15         3.74 o                         
  -1  -2   5        141.16        166.21         5.37 o                         
   0  -2   5         28.18         27.36         1.96 o                         
   1  -2   5         56.22         59.03         2.88 o                         
   2  -2   5        111.29        133.10         6.02 o                         
   3  -2   5        387.85        416.01         6.49 o                         
   4  -2   5        200.08        206.14         3.05 o                         
   5  -2   5        611.40        630.00         9.84 o                         
   6  -2   5        641.09        666.54         8.39 o                         
   7  -2   5         81.15         84.97         1.62 o                         
   8  -2   5          4.33          4.73         0.81 o                         
  -9  -1   5         34.06         32.63         0.97 o                         
  -8  -1   5        125.25        135.65         2.22 o                         
  -7  -1   5          0.59          1.14         0.42 o                         
  -6  -1   5         63.14         66.38         1.44 o                         
  -5  -1   5         42.37         36.81         1.33 o                         
  -4  -1   5        151.23        136.27         5.63 o                         
  -3  -1   5         50.65         52.98         1.90 o                         
  -2  -1   5          9.04         13.78         1.06 o                         
  -1  -1   5         38.28         47.38         2.23 o                         
   0  -1   5       1520.76       1523.22        38.22 o                         
   1  -1   5       3001.02       3355.70        83.23 o                         
   2  -1   5        613.47        698.34        18.45 o                         
   3  -1   5         71.09         68.83         3.40 o                         
   4  -1   5         30.28         25.16         0.83 o                         
   5  -1   5         37.45         31.86         1.13 o                         
   6  -1   5        207.97        194.32         2.70 o                         
   7  -1   5         41.11         40.41         0.98 o                         
   8  -1   5         35.25         39.34         0.85 o                         
  -9   0   5         16.67         15.31         0.92 o                         
  -8   0   5        128.13        145.89         2.03 o                         
  -7   0   5         80.99         83.73         1.39 o                         
  -6   0   5         14.56         14.50         0.76 o                         
  -5   0   5         87.67         79.43         1.37 o                         
  -4   0   5          9.84         10.87         1.11 o                         
  -3   0   5         93.67         99.57         2.53 o                         
  -2   0   5         64.58         52.81         1.67 o                         
  -1   0   5         72.09         65.29         1.80 o                         
   0   0   5        116.74        140.56         4.45 o                         
   1   0   5        726.37        769.79        19.89 o                         
   2   0   5         65.67         68.44         3.40 o                         
   3   0   5        105.97        132.97         4.71 o                         
   4   0   5         42.29         34.45         1.03 o                         
   5   0   5         90.77         80.46         1.40 o                         
   6   0   5          9.00          8.84         0.61 o                         
   7   0   5          3.63          2.99         0.44 o                         
   8   0   5         13.12         12.91         0.57 o                         
   9   0   5         49.43         51.02         1.51 o                         
  -8   1   5          6.81          7.42         0.46 o                         
  -7   1   5          5.32          4.00         0.43 o                         
  -6   1   5          0.75          1.47         0.34 o                         
  -5   1   5        179.60        168.57         2.30 o                         
  -4   1   5        486.62        505.67         5.91 o                         
  -3   1   5         87.46         71.95         2.25 o                         
  -2   1   5          7.64          3.81         0.88 o                         
  -1   1   5         10.23         14.66         1.31 o                         
   0   1   5       1538.60       1724.63        24.61 o                         
   1   1   5        118.35        116.05         2.55 o                         
   2   1   5       1634.01       1766.15        58.30 o                         
   3   1   5       2280.36       2331.79        85.79 o                         
   4   1   5         15.64         21.93         2.03 o                         
   5   1   5          0.35          0.92         0.42 o                         
   6   1   5         66.49         62.12         1.28 o                         
   7   1   5         24.68         25.38         1.35 o                         
   8   1   5        168.33        165.78         2.29 o                         
   9   1   5          5.32          4.24         0.40 o                         
  -8   2   5          2.92          4.11         0.49 o                         
  -7   2   5          9.29          7.77         0.54 o                         
  -6   2   5         23.46         24.52         0.76 o                         
  -5   2   5         18.92         15.91         0.79 o                         
  -4   2   5        208.36        198.64         2.51 o                         
  -2   2   5         98.50         80.74         3.27 o                         
  -1   2   5         11.41          5.43         0.88 o                         
   0   2   5         36.52         44.30         1.47 o                         
   1   2   5        850.16        835.86        15.17 o                         
   2   2   5        238.17        205.68         4.39 o                         
   3   2   5        200.30        219.40        10.01 o                         
   4   2   5        141.28        128.06         2.19 o                         
   5   2   5         83.79         82.73         1.61 o                         
   6   2   5        103.53         95.25         1.76 o                         
   7   2   5         64.16         61.36         1.25 o                         
   8   2   5          1.66          2.09         0.30 o                         
   9   2   5          9.86         11.51         0.56 o                         
  -8   3   5         22.27         24.66         0.65 o                         
  -7   3   5          4.27          7.48         0.47 o                         
  -6   3   5         24.85         22.93         0.76 o                         
  -5   3   5        159.53        157.12         2.30 o                         
  -4   3   5        424.06        422.38         4.90 o                         
  -3   3   5       1257.56       1258.00        14.70 o                         
  -2   3   5        889.65        987.16        25.52 o                         
  -1   3   5        951.41       1065.70        19.39 o                         
   0   3   5         64.55         52.85         1.84 o                         
   1   3   5        414.71        392.64         8.90 o                         
   2   3   5        200.13        194.33         4.35 o                         
   3   3   5         88.42         81.83         2.59 o                         
   4   3   5         29.00         32.05         1.29 o                         
   5   3   5          0.02         -0.30         0.45 o                         
   6   3   5         64.54         63.33         1.24 o                         
   7   3   5        285.57        287.91         3.42 o                         
   8   3   5         78.73         80.81         1.19 o                         
   9   3   5         17.19         14.00         0.79 o                         
  -7   4   5        255.29        265.66         3.47 o                         
  -6   4   5        121.51        122.66         1.86 o                         
  -5   4   5         32.76         35.31         0.99 o                         
  -4   4   5          0.46          2.15         0.35 o                         
  -3   4   5          0.34          0.62         0.37 o                         
  -2   4   5        237.67        234.42         2.59 o                         
  -1   4   5         12.58         12.46         1.32 o                         
   0   4   5          3.96          7.33         1.70 o                         
   1   4   5          0.98          1.61         0.78 o                         
   2   4   5          2.63          2.12         1.09 o                         
   3   4   5          0.11         -0.31         0.44 o                         
   4   4   5          0.35          0.72         0.55 o                         
   5   4   5        199.91        192.84         3.25 o                         
   6   4   5        203.69        209.80         3.40 o                         
   7   4   5         21.04         18.54         0.77 o                         
   8   4   5        134.97        145.47         3.32 o                         
   9   4   5          0.10         -0.13         0.39 o                         
  -7   5   5         22.70         24.39         0.85 o                         
  -6   5   5          0.92          1.00         0.26 o                         
  -5   5   5         25.14         22.85         0.71 o                         
  -4   5   5         86.48         86.29         1.32 o                         
  -3   5   5         57.30         57.26         1.07 o                         
  -2   5   5         32.11         37.47         0.86 o                         
  -1   5   5         86.64         85.28         1.44 o                         
   0   5   5         85.67         69.35         1.21 o                         
   1   5   5         16.21         14.83         0.81 o                         
   2   5   5        271.51        257.54         2.84 o                         
   3   5   5        119.50        113.76         1.62 o                         
   4   5   5        221.06        185.55         3.05 o                         
   5   5   5        178.50        161.03         2.34 o                         
   6   5   5         57.40         57.07         1.32 o                         
   7   5   5         70.47         67.79         2.36 o                         
   8   5   5        556.60        591.86         8.49 o                         
  -6   6   5        295.31        308.59         4.58 o                         
  -5   6   5        363.78        366.25         6.06 o                         
  -4   6   5          1.26          1.98         0.33 o                         
  -3   6   5        115.85        115.47         1.82 o                         
  -2   6   5        139.68        135.94         1.86 o                         
  -1   6   5          3.24          3.28         0.56 o                         
   0   6   5         23.87         19.23         0.68 o                         
   1   6   5        263.42        260.34         4.02 o                         
   2   6   5         17.11         15.28         0.76 o                         
   3   6   5          3.17          2.33         0.40 o                         
   4   6   5        153.19        142.76         2.42 o                         
   5   6   5         18.05         15.26         0.69 o                         
   6   6   5        212.42        219.98         3.47 o                         
   7   6   5         23.48         23.52         0.70 o                         
   8   6   5          4.64          5.21         0.55 o                         
  -5   7   5          7.33          7.68         0.58 o                         
  -4   7   5         19.99         20.18         0.60 o                         
  -3   7   5        154.43        161.13         2.74 o                         
  -2   7   5         69.93         69.00         1.13 o                         
  -1   7   5        268.74        280.78         3.38 o                         
   0   7   5          5.97          4.95         0.61 o                         
   1   7   5        157.57        168.85         2.49 o                         
   2   7   5         80.34         88.95         1.40 o                         
   3   7   5         57.55         61.72         1.03 o                         
   4   7   5         53.00         54.70         1.20 o                         
   5   7   5          2.17          2.38         0.40 o                         
   6   7   5         30.14         30.22         0.78 o                         
   7   7   5          0.43          0.47         0.28 o                         
  -4   8   5         18.02         15.97         0.74 o                         
  -3   8   5         39.31         36.24         0.85 o                         
  -2   8   5         17.86         17.23         0.58 o                         
  -1   8   5         31.34         38.61         1.57 o                         
   0   8   5          2.83          3.71         0.41 o                         
   1   8   5          6.19          5.56         0.46 o                         
   2   8   5         17.15         23.42         0.63 o                         
   3   8   5         19.31         17.60         0.60 o                         
   4   8   5          0.20          0.72         0.33 o                         
   5   8   5        159.49        152.25         2.19 o                         
   6   8   5        274.35        272.54         5.00 o                         
  -2   9   5         37.76         34.85         0.76 o                         
  -1   9   5          8.87          8.98         0.42 o                         
   0   9   5        127.38        128.47         1.98 o                         
   1   9   5          1.40          0.79         0.28 o                         
   2   9   5         11.70         11.14         0.67 o                         
   3   9   5         10.82         10.54         0.63 o                         
   4   9   5        265.25        277.63         4.11 o                         
   5   9   5         39.38         36.91         1.31 o                         
  -4  -8   6        221.15        199.71         5.10 o                         
  -3  -8   6        199.60        205.08         3.07 o                         
  -2  -8   6         15.61         12.36         0.61 o                         
  -1  -8   6          9.60          7.08         0.63 o                         
   0  -8   6         12.83         12.93         0.50 o                         
   1  -8   6         67.00         66.68         1.19 o                         
  -5  -7   6          8.28          5.63         0.79 o                         
  -4  -7   6          1.20          0.79         0.37 o                         
  -3  -7   6         21.26         25.07         0.74 o                         
  -2  -7   6         11.92         13.18         0.72 o                         
  -1  -7   6          8.21          9.87         0.63 o                         
   0  -7   6          8.61         11.44         0.60 o                         
   1  -7   6          1.18          0.74         0.30 o                         
   2  -7   6          4.63          1.93         0.42 o                         
   3  -7   6         27.79         25.52         1.31 o                         
  -7  -6   6          0.14         -0.39         0.39 o                         
  -6  -6   6         28.06         28.40         1.31 o                         
  -5  -6   6          5.17          6.02         0.92 o                         
  -4  -6   6         89.23        103.12         3.93 o                         
  -3  -6   6        136.19        140.00         2.39 o                         
  -2  -6   6         73.42         69.55         1.48 o                         
  -1  -6   6         74.15         73.97         1.51 o                         
   0  -6   6         89.93         91.79         1.81 o                         
   1  -6   6        202.47        192.96         3.15 o                         
   2  -6   6         31.44         34.30         1.24 o                         
   3  -6   6        181.24        173.10         3.42 o                         
   4  -6   6         40.77         40.01         1.35 o                         
  -7  -5   6          0.33          0.39         0.65 o                         
  -6  -5   6          1.12          1.20         0.44 o                         
  -5  -5   6         11.64          7.59         1.05 o                         
  -4  -5   6          5.07          5.35         0.58 o                         
  -3  -5   6        163.68        165.09         2.55 o                         
  -2  -5   6         11.67         11.76         0.77 o                         
  -1  -5   6        595.42        628.63         8.00 o                         
   0  -5   6         13.60         11.91         0.67 o                         
   1  -5   6         63.21         64.41         1.23 o                         
   2  -5   6        550.17        527.41         6.93 o                         
   3  -5   6          5.04          4.51         0.70 o                         
   4  -5   6          8.86          9.17         1.36 o                         
   5  -5   6         29.85         32.90         1.15 o                         
  -8  -4   6         29.52         32.33         2.09 o                         
  -7  -4   6         66.87         74.27         1.67 o                         
  -6  -4   6         18.30         18.59         1.01 o                         
  -5  -4   6          1.59          0.72         0.46 o                         
  -4  -4   6         39.52         42.38         1.39 o                         
  -3  -4   6        228.62        223.38         3.60 o                         
  -2  -4   6        143.79        151.29         2.14 o                         
  -1  -4   6          5.89          4.17         0.46 o                         
   0  -4   6          1.96          2.37         0.42 o                         
   1  -4   6        241.98        236.17         3.24 o                         
   2  -4   6        968.30       1029.02        14.84 o                         
   3  -4   6        395.55        384.76         5.82 o                         
   4  -4   6          1.30          1.23         0.44 o                         
   5  -4   6          3.51          6.62         2.23 o                         
   6  -4   6          3.37          3.15         0.47 o                         
   7  -4   6          0.51          0.39         0.52 o                         
  -8  -3   6          1.21          3.34         0.85 o                         
  -7  -3   6        127.99        134.52         2.24 o                         
  -6  -3   6         81.54         77.98         1.51 o                         
  -5  -3   6        157.49        152.08         3.53 o                         
  -4  -3   6          7.05          6.14         1.11 o                         
  -3  -3   6        152.29        151.54         2.59 o                         
  -2  -3   6          0.87         -0.15         0.45 o                         
  -1  -3   6        201.66        191.83         3.06 o                         
   0  -3   6         37.48         40.88         0.98 o                         
   1  -3   6         48.45         43.60         0.99 o                         
   2  -3   6        240.93        253.91         3.26 o                         
   3  -3   6         64.85         63.42         1.22 o                         
   4  -3   6        287.04        276.14         3.71 o                         
   5  -3   6        284.49        293.88         4.51 o                         
   6  -3   6        191.02        189.26         3.02 o                         
   7  -3   6          0.76          1.69         0.72 o                         
  -8  -2   6         17.34         17.79         0.71 o                         
  -7  -2   6          0.55          1.72         1.08 o                         
  -6  -2   6         47.38         40.94         1.38 o                         
  -5  -2   6          0.25          0.67         0.61 o                         
  -4  -2   6         25.19         27.22         1.44 o                         
  -3  -2   6        127.19        120.42         2.64 o                         
  -2  -2   6         62.94         53.14         3.40 o                         
  -1  -2   6        613.63        612.22        16.62 o                         
   0  -2   6          1.92          2.88         1.18 o                         
   1  -2   6         69.80         71.58         3.66 o                         
   2  -2   6       1426.72       1405.75        17.56 o                         
   3  -2   6        314.55        321.84         3.94 o                         
   4  -2   6        608.94        542.98         8.51 o                         
   5  -2   6        663.23        669.97         9.75 o                         
   6  -2   6        487.43        518.00         6.58 o                         
   7  -2   6          0.55          0.66         0.30 o                         
   8  -2   6         47.80         44.45         1.02 o                         
  -8  -1   6          0.28          0.46         0.28 o                         
  -7  -1   6         52.01         55.59         1.25 o                         
  -6  -1   6        137.70        136.81         2.39 o                         
  -5  -1   6        486.31        455.61        12.08 o                         
  -4  -1   6         28.57         29.92         1.08 o                         
  -3  -1   6        188.83        190.81         4.17 o                         
  -2  -1   6         24.50         32.12         1.62 o                         
  -1  -1   6       2477.36       2628.57        65.18 o                         
   0  -1   6        412.97        488.28        13.35 o                         
   1  -1   6         46.12         32.72         2.36 o                         
   2  -1   6         88.93         94.49         4.19 o                         
   3  -1   6        401.52        353.75         4.26 o                         
   4  -1   6         27.26         25.41         1.15 o                         
   5  -1   6          9.42          7.44         0.62 o                         
   6  -1   6         15.79         13.15         0.66 o                         
   7  -1   6         39.69         35.93         2.88 o                         
   8  -1   6         67.72         69.40         1.47 o                         
  -8   0   6          3.95          3.85         0.51 o                         
  -7   0   6         72.27         72.21         1.24 o                         
  -6   0   6        245.07        250.42         3.37 o                         
  -5   0   6         45.91         40.20         1.10 o                         
  -4   0   6         17.79         18.33         0.92 o                         
  -3   0   6        191.28        177.73         6.02 o                         
  -2   0   6        483.58        474.62         9.02 o                         
  -1   0   6        372.00        369.97        10.34 o                         
   0   0   6        409.41        407.41        11.26 o                         
   1   0   6       1705.71       1798.05        45.16 o                         
   2   0   6         15.16          5.63         1.70 o                         
   4   0   6          2.50          1.70         0.67 o                         
   5   0   6         39.46         37.25         1.34 o                         
   6   0   6          0.14          0.19         0.28 o                         
   7   0   6          5.16          5.38         0.52 o                         
   8   0   6         62.42         63.93         1.04 o                         
  -8   1   6          1.72          1.80         0.36 o                         
  -7   1   6        106.67         99.85         3.01 o                         
  -6   1   6         57.96         64.11         1.43 o                         
  -5   1   6        208.65        188.95         2.74 o                         
  -4   1   6          0.51          1.66         0.40 o                         
  -3   1   6         17.94         21.64         1.77 o                         
  -2   1   6          3.18          4.58         1.18 o                         
  -1   1   6         92.05        112.24         4.91 o                         
   0   1   6        662.92        607.37        16.10 o                         
   1   1   6        140.39        138.33         4.84 o                         
   2   1   6        777.17        845.83        22.12 o                         
   3   1   6          0.30          1.57         1.31 o                         
   4   1   6         28.57         23.70         0.80 o                         
   5   1   6         77.96         76.85         1.33 o                         
   6   1   6        305.41        301.87         4.58 o                         
   7   1   6        134.28        132.05         2.22 o                         
   8   1   6        106.86        109.20         1.59 o                         
   9   1   6          0.17          0.04         0.23 o                         
  -8   2   6          2.02          0.21         0.25 o                         
  -7   2   6        105.28        127.50         1.86 o                         
  -6   2   6         37.97         38.44         0.90 o                         
  -5   2   6        118.46        129.12         1.78 o                         
  -4   2   6        162.87        165.05         2.16 o                         
  -3   2   6        231.83        256.70         3.14 o                         
  -2   2   6        732.25        732.62        19.24 o                         
  -1   2   6         99.60         85.73         2.45 o                         
   0   2   6         21.99         17.34         1.19 o                         
   1   2   6        874.99       1019.65        66.75 o                         
   2   2   6       2908.75       2920.12        63.80 o                         
   3   2   6         39.13         50.26         2.14 o                         
   4   2   6        192.82        179.25         2.19 o                         
   5   2   6       1162.63       1194.60        17.03 o                         
   6   2   6          3.20          4.33         0.52 o                         
   7   2   6          1.91          2.50         0.44 o                         
   8   2   6          3.86          5.29         0.48 o                         
   9   2   6          2.51          1.26         0.52 o                         
  -8   3   6          4.30          5.80         0.95 o                         
  -7   3   6        133.81        136.34         1.72 o                         
  -6   3   6          3.54          4.69         0.65 o                         
  -5   3   6        387.55        370.86         4.89 o                         
  -4   3   6        314.31        317.48         4.30 o                         
  -3   3   6        242.33        242.35         2.98 o                         
  -2   3   6        266.84        266.61         3.10 o                         
  -1   3   6          6.10          2.46         0.97 o                         
   0   3   6        327.74        295.78         6.24 o                         
   1   3   6        231.24        245.34         5.37 o                         
   2   3   6         93.56        112.16         3.13 o                         
   3   3   6        716.41        682.97        10.46 o                         
   4   3   6          9.51         10.87         0.81 o                         
   5   3   6        191.35        192.72         4.64 o                         
   6   3   6         21.50         18.12         0.88 o                         
   7   3   6          4.71          5.85         0.61 o                         
   8   3   6         73.61         72.70         1.33 o                         
   9   3   6         17.43         15.58         0.79 o                         
  -7   4   6         10.32         10.79         0.45 o                         
  -6   4   6        143.86        137.44         1.98 o                         
  -5   4   6         54.08         59.79         1.04 o                         
  -4   4   6          3.02          3.48         0.44 o                         
  -3   4   6          8.50         11.50         0.67 o                         
  -2   4   6         94.70         79.83         1.23 o                         
  -1   4   6        189.93        181.02         2.13 o                         
   0   4   6         58.12         49.42         1.33 o                         
   1   4   6        337.59        335.31         4.80 o                         
   2   4   6         21.58         22.38         1.31 o                         
   3   4   6        201.41        193.97         4.68 o                         
   4   4   6        271.94        268.54         3.58 o                         
   5   4   6        253.03        242.59         3.30 o                         
   6   4   6        275.78        280.50         3.76 o                         
   7   4   6        363.06        358.63         5.36 o                         
   8   4   6        173.51        166.89         5.50 o                         
  -6   5   6          0.65          0.82         0.27 o                         
  -5   5   6         25.18         27.00         0.69 o                         
  -4   5   6         35.01         29.68         0.75 o                         
  -3   5   6          3.87          7.38         0.62 o                         
  -2   5   6         42.83         36.48         0.90 o                         
  -1   5   6         99.23         87.25         1.35 o                         
   0   5   6          5.99          4.52         0.66 o                         
   1   5   6          0.61          1.45         0.48 o                         
   2   5   6        100.55         79.17         1.38 o                         
   3   5   6         12.53         14.62         0.82 o                         
   4   5   6         28.50         25.37         1.14 o                         
   5   5   6         94.14         85.49         1.47 o                         
   6   5   6         24.15         24.92         0.82 o                         
   7   5   6        224.54        224.87         3.47 o                         
   8   5   6        202.10        208.68         3.84 o                         
  -6   6   6        102.29        114.05         3.75 o                         
  -5   6   6         34.41         34.13         0.74 o                         
  -4   6   6          1.15          1.21         0.36 o                         
  -3   6   6        357.61        370.50         4.89 o                         
  -2   6   6        384.69        396.37         4.66 o                         
  -1   6   6        116.61        103.94         1.52 o                         
   0   6   6         42.02         48.98         0.98 o                         
   1   6   6        181.54        181.76         2.72 o                         
   2   6   6        236.37        214.88         3.04 o                         
   3   6   6         89.66         79.06         1.60 o                         
   4   6   6        122.09        121.68         2.11 o                         
   5   6   6         60.90         59.75         1.11 o                         
   6   6   6        242.56        239.71         4.78 o                         
   7   6   6          8.48          8.20         0.55 o                         
   8   6   6         25.68         25.20         0.74 o                         
  -5   7   6          3.65          3.23         0.38 o                         
  -4   7   6         35.21         36.80         0.78 o                         
  -3   7   6        293.97        309.22         4.07 o                         
  -2   7   6        132.03        137.73         1.84 o                         
  -1   7   6          0.07         -0.09         0.28 o                         
   0   7   6         28.56         30.73         0.83 o                         
   1   7   6        154.09        151.63         2.23 o                         
   2   7   6         30.35         29.45         0.75 o                         
   3   7   6        225.43        209.32         2.89 o                         
   4   7   6        508.49        493.39         7.25 o                         
   5   7   6        104.03        100.04         1.50 o                         
   6   7   6          5.44          5.28         0.58 o                         
   7   7   6          0.21          0.17         0.50 o                         
  -3   8   6          0.44          0.35         0.23 o                         
  -2   8   6          8.54          8.03         0.53 o                         
  -1   8   6         16.20         21.47         0.64 o                         
   0   8   6         59.67         61.78         1.52 o                         
   1   8   6         87.15         94.40         1.76 o                         
   2   8   6         24.48         28.82         0.67 o                         
   3   8   6         29.74         26.73         0.96 o                         
   4   8   6         99.06         87.92         1.54 o                         
   5   8   6         99.90         96.35         1.41 o                         
   6   8   6         16.84         17.55         0.69 o                         
  -2   9   6        116.67        124.57         2.37 o                         
  -1   9   6        118.05        121.14         1.68 o                         
   0   9   6         42.61         46.65         0.77 o                         
   1   9   6         14.06         11.14         0.50 o                         
   2   9   6          4.22          6.07         0.51 o                         
   3   9   6         15.11         14.14         1.18 o                         
   4   9   6         75.49         80.30         1.74 o                         
  -2  -8   7          1.03          0.28         0.31 o                         
  -1  -8   7         57.24         58.11         1.70 o                         
   0  -8   7         22.86         15.76         0.60 o                         
  -5  -7   7         24.40         30.23         1.18 o                         
  -4  -7   7         35.54         32.35         1.24 o                         
  -3  -7   7          0.13          0.69         0.35 o                         
  -2  -7   7         82.11         81.30         1.27 o                         
  -1  -7   7         71.37         78.37         1.61 o                         
   0  -7   7         19.20         22.88         0.90 o                         
   1  -7   7         26.45         23.64         1.00 o                         
   2  -7   7          8.01         10.19         0.63 o                         
   3  -7   7         33.53         30.02         2.68 o                         
  -6  -6   7         42.65         40.97         1.57 o                         
  -5  -6   7         23.51         22.03         1.31 o                         
  -4  -6   7        138.38        140.41         2.87 o                         
  -3  -6   7         92.21         80.83         1.44 o                         
  -2  -6   7         42.67         38.28         0.88 o                         
  -1  -6   7         15.23         14.62         0.70 o                         
   0  -6   7         19.64         17.94         0.80 o                         
   1  -6   7        128.25        124.85         2.86 o                         
   2  -6   7          6.35          7.73         0.61 o                         
   3  -6   7        153.07        154.65         3.01 o                         
   4  -6   7         16.34         18.72         1.44 o                         
  -7  -5   7          7.42          6.02         0.65 o                         
  -6  -5   7          9.77         13.88         0.92 o                         
  -5  -5   7         75.89         73.68         1.76 o                         
  -4  -5   7         10.35          6.05         0.74 o                         
  -3  -5   7         42.46         38.93         0.87 o                         
  -2  -5   7          7.82          8.98         0.62 o                         
  -1  -5   7       1157.14       1217.60        15.12 o                         
   0  -5   7        250.06        241.01         3.30 o                         
   1  -5   7        275.86        303.20         4.84 o                         
   2  -5   7          7.38          6.52         0.71 o                         
   3  -5   7        133.51        118.61         2.19 o                         
   4  -5   7          7.32         11.05         0.94 o                         
   5  -5   7         56.12         48.53         4.19 o                         
  -7  -4   7          3.44          0.98         0.37 o                         
  -6  -4   7          3.93          5.23         0.98 o                         
  -5  -4   7        301.21        285.90         7.98 o                         
  -4  -4   7          3.49          6.74         0.91 o                         
  -3  -4   7        138.32        124.41         1.73 o                         
  -2  -4   7         14.67         18.03         0.76 o                         
  -1  -4   7        229.96        271.20        17.60 o                         
   0  -4   7          2.76          5.34         0.87 o                         
   1  -4   7        222.11        244.56         3.35 o                         
   2  -4   7         99.20        100.72         1.65 o                         
   3  -4   7          3.93          5.63         0.72 o                         
   4  -4   7         72.74         74.89         1.48 o                         
   5  -4   7          5.83          5.38         0.72 o                         
   6  -4   7          7.66          8.38         0.75 o                         
  -8  -3   7         68.70         69.93         1.43 o                         
  -7  -3   7         14.17         12.06         0.69 o                         
  -6  -3   7         10.21          9.93         0.69 o                         
  -5  -3   7          0.30          0.99         0.75 o                         
  -4  -3   7         14.97         12.83         1.18 o                         
  -3  -3   7          1.57          0.79         0.79 o                         
  -2  -3   7         27.92         27.21         1.03 o                         
  -1  -3   7        733.97        750.10         8.60 o                         
   0  -3   7        747.83        748.42         9.65 o                         
   1  -3   7        830.32        851.86         9.74 o                         
   2  -3   7       1145.82       1151.76        14.33 o                         
   3  -3   7        201.04        204.60         2.86 o                         
   4  -3   7        110.33        117.48         1.81 o                         
   5  -3   7         20.55         17.86         0.75 o                         
   6  -3   7         51.50         52.28         1.10 o                         
   7  -3   7          1.05          1.12         0.28 o                         
  -8  -2   7          1.38          1.76         0.79 o                         
  -7  -2   7         49.65         52.78         1.58 o                         
  -6  -2   7          5.00          3.71         0.63 o                         
  -5  -2   7         14.56         16.82         0.84 o                         
  -4  -2   7         50.96         43.23         1.38 o                         
  -3  -2   7       1085.62       1117.07        19.62 o                         
  -2  -2   7         42.96         36.74         1.14 o                         
  -1  -2   7          0.89          3.57         1.21 o                         
   0  -2   7         41.75         40.63         0.98 o                         
   1  -2   7         21.09         24.32         0.83 o                         
   2  -2   7        229.01        241.35         3.09 o                         
   3  -2   7          0.64          1.37         0.53 o                         
   4  -2   7          7.68          9.32         0.63 o                         
   5  -2   7          2.23          2.77         0.74 o                         
   6  -2   7         68.87         73.31         2.07 o                         
   7  -2   7         32.84         32.86         0.93 o                         
  -8  -1   7          1.12          1.60         0.31 o                         
  -7  -1   7         39.74         43.63         1.05 o                         
  -6  -1   7          7.25          5.03         0.60 o                         
  -5  -1   7        347.51        337.51         4.53 o                         
  -4  -1   7         31.44         27.17         0.98 o                         
  -3  -1   7         51.23         55.60         1.83 o                         
  -2  -1   7         92.16         66.35         4.58 o                         
  -1  -1   7         89.40         76.16         3.80 o                         
   0  -1   7         86.23         83.75         3.93 o                         
   1  -1   7        515.78        547.77         8.45 o                         
   2  -1   7         40.79         47.22         1.25 o                         
   3  -1   7         63.74         60.24         1.13 o                         
   4  -1   7        154.35        130.49         5.96 o                         
   5  -1   7         48.03         57.91         1.14 o                         
   6  -1   7        101.77         96.85         1.53 o                         
   7  -1   7        369.40        376.01         5.57 o                         
   8  -1   7          0.21          0.08         0.22 o                         
  -8   0   7          4.61          4.35         0.69 o                         
  -7   0   7         27.31         27.05         0.79 o                         
  -6   0   7          9.35          6.84         0.72 o                         
  -5   0   7        606.01        591.88         7.53 o                         
  -4   0   7         16.47         16.07         1.07 o                         
  -3   0   7        840.56        813.47        11.51 o                         
  -2   0   7        573.33        601.60        11.13 o                         
  -1   0   7        275.22        301.14         9.03 o                         
   0   0   7        551.27        579.77        15.84 o                         
   1   0   7        103.05         97.76         4.19 o                         
   2   0   7          1.60          4.07         0.73 o                         
   3   0   7         19.52         14.25         0.77 o                         
   4   0   7        234.28        231.98         3.00 o                         
   5   0   7        273.11        268.43         3.61 o                         
   6   0   7         22.34         20.53         0.68 o                         
   7   0   7          2.45          2.32         0.37 o                         
   8   0   7          0.16          0.05         0.25 o                         
  -8   1   7          2.14          4.22         0.51 o                         
  -7   1   7         12.65         12.23         0.48 o                         
  -6   1   7          2.60          1.85         0.50 o                         
  -5   1   7          0.54          1.07         0.35 o                         
  -4   1   7        200.65        202.04         2.57 o                         
  -3   1   7         11.30          7.82         0.70 o                         
  -2   1   7          8.49         10.29         1.33 o                         
  -1   1   7         81.38         69.22         2.40 o                         
   0   1   7        827.64        786.02        20.81 o                         
   1   1   7         47.30         26.96         3.66 o                         
   2   1   7        126.91        119.75         4.97 o                         
   3   1   7        391.87        353.46         4.27 o                         
   4   1   7        169.02        176.14         2.37 o                         
   5   1   7        129.54        124.16         1.91 o                         
   6   1   7        126.39        125.02         2.12 o                         
   7   1   7         74.90         70.27         2.23 o                         
   8   1   7         41.94         44.12         0.82 o                         
  -8   2   7         46.29         45.70         1.15 o                         
  -7   2   7        207.99        231.54         3.57 o                         
  -6   2   7        180.59        170.21         2.39 o                         
  -5   2   7         30.27         29.02         0.80 o                         
  -4   2   7          4.00          5.33         0.58 o                         
  -3   2   7        144.34        126.97         1.72 o                         
  -2   2   7        166.48        154.51         3.54 o                         
  -1   2   7          1.51          2.13         1.13 o                         
   0   2   7         36.72         28.29         2.05 o                         
   1   2   7        149.16        145.46         7.72 o                         
   2   2   7        279.32        331.17        18.06 o                         
   3   2   7        153.38        135.61         2.16 o                         
   4   2   7        284.16        298.25         3.37 o                         
   5   2   7         26.41         27.42         0.85 o                         
   6   2   7          9.70          8.61         0.66 o                         
   7   2   7         29.92         31.39         1.08 o                         
   8   2   7          3.75          5.67         0.56 o                         
  -7   3   7          1.81          3.22         0.38 o                         
  -6   3   7          2.26          2.04         0.38 o                         
  -5   3   7         72.02         71.74         1.04 o                         
  -4   3   7         12.32         14.14         0.96 o                         
  -3   3   7         36.23         30.67         1.33 o                         
  -2   3   7         38.94         34.01         1.02 o                         
  -1   3   7        116.26        109.73         2.88 o                         
   0   3   7        458.29        400.71         4.88 o                         
   1   3   7        505.28        523.68        10.35 o                         
   2   3   7          4.15          6.87         0.93 o                         
   3   3   7        287.95        295.24         4.09 o                         
   4   3   7         37.88         36.68         1.01 o                         
   5   3   7        101.77         98.95         1.83 o                         
   6   3   7         21.85         23.57         1.37 o                         
   7   3   7        133.84        133.49         3.80 o                         
   8   3   7         14.96         14.48         0.58 o                         
  -7   4   7         60.82         58.66         5.63 o                         
  -6   4   7         29.46         32.22         0.96 o                         
  -5   4   7         42.74         42.50         0.91 o                         
  -4   4   7          7.93          7.39         0.60 o                         
  -3   4   7         25.67         25.86         0.77 o                         
  -2   4   7          4.93          5.89         0.96 o                         
  -1   4   7         48.05         43.70         0.97 o                         
   0   4   7          0.77          0.20         0.41 o                         
   1   4   7         52.48         52.64         1.13 o                         
   2   4   7         35.94         30.78         0.99 o                         
   3   4   7        509.54        504.45         6.71 o                         
   4   4   7        659.83        650.79        15.25 o                         
   5   4   7        976.60        981.63        14.08 o                         
   6   4   7        616.93        640.45         9.32 o                         
   7   4   7          0.77          0.72         0.36 o                         
   8   4   7          5.78          5.40         0.53 o                         
  -6   5   7          2.81          3.13         0.44 o                         
  -5   5   7          7.88          9.57         0.54 o                         
  -4   5   7        220.71        212.39         2.94 o                         
  -3   5   7        273.22        276.97         3.79 o                         
  -2   5   7         68.79         60.92         1.13 o                         
  -1   5   7          3.27          5.24         0.59 o                         
   0   5   7        322.60        285.84         3.15 o                         
   1   5   7        342.21        341.30         4.51 o                         
   2   5   7        225.83        217.70         3.60 o                         
   3   5   7        234.73        226.69         3.70 o                         
   4   5   7          4.05          3.46         0.60 o                         
   5   5   7          0.91          3.34         0.47 o                         
   6   5   7          3.45          2.90         0.46 o                         
   7   5   7         23.33         24.86         0.85 o                         
   8   5   7         66.39         63.92         1.34 o                         
  -5   6   7         43.60         41.51         0.93 o                         
  -4   6   7          2.80          4.00         0.48 o                         
  -3   6   7        111.83        118.50         1.82 o                         
  -2   6   7         64.39         66.66         1.33 o                         
  -1   6   7          1.84          5.15         0.56 o                         
   0   6   7         21.92         32.37         0.94 o                         
   1   6   7         19.03         16.26         0.79 o                         
   2   6   7         81.36         79.69         1.47 o                         
   3   6   7          0.23          0.19         0.41 o                         
   4   6   7         18.18         16.14         0.78 o                         
   5   6   7         84.21         91.07         1.52 o                         
   6   6   7        120.46        123.68         2.09 o                         
   7   6   7         55.39         50.52         1.25 o                         
  -4   7   7         10.50         10.78         0.43 o                         
  -3   7   7          0.30          0.22         0.25 o                         
  -2   7   7          0.85          1.90         0.72 o                         
  -1   7   7         70.46         78.44         1.34 o                         
   0   7   7        114.68        106.97         1.70 o                         
   1   7   7        293.58        255.86         3.47 o                         
   2   7   7        283.06        254.56         2.96 o                         
   3   7   7        363.74        336.32         5.06 o                         
   4   7   7         10.17          9.31         0.83 o                         
   5   7   7          0.04          0.28         0.27 o                         
   6   7   7          4.76          5.05         0.52 o                         
   7   7   7         67.88         65.16         2.15 o                         
  -3   8   7          0.51          0.98         0.92 o                         
  -2   8   7          2.25          2.90         0.42 o                         
  -1   8   7        131.95        127.09         1.95 o                         
   0   8   7         22.63         21.66         0.62 o                         
   1   8   7          0.45          1.00         0.24 o                         
   2   8   7         30.84         30.12         0.73 o                         
   3   8   7          4.46          4.75         0.61 o                         
   4   8   7          0.15          0.52         0.26 o                         
   5   8   7         10.47         14.36         0.53 o                         
   6   8   7         62.41         61.52         1.83 o                         
  -1   9   7          9.51          8.46         0.49 o                         
   0   9   7         10.38         10.26         0.52 o                         
   1   9   7         20.65         22.98         0.54 o                         
   2   9   7         95.31         95.86         1.56 o                         
   3   9   7        217.17        210.61         3.17 o                         
   4   9   7         15.42         15.26         0.60 o                         
  -4  -7   8         92.45        100.92         1.99 o                         
  -3  -7   8          3.47          0.15         0.72 o                         
  -2  -7   8         30.11         28.51         0.88 o                         
  -1  -7   8         68.76         73.05         1.62 o                         
   0  -7   8         52.04         55.44         1.30 o                         
   1  -7   8         19.99         17.67         1.05 o                         
   2  -7   8          5.80          9.83         2.23 o                         
  -5  -6   8         24.49         23.03         0.87 o                         
  -4  -6   8         24.64         24.21         1.31 o                         
  -3  -6   8        113.79        124.04         2.06 o                         
  -2  -6   8        198.61        207.26         3.25 o                         
  -1  -6   8          3.24          2.36         0.55 o                         
   0  -6   8         54.33         56.07         1.18 o                         
   1  -6   8        149.37        146.92         3.01 o                         
   2  -6   8         73.52         80.76         1.90 o                         
   3  -6   8         42.59         41.28         1.10 o                         
  -5  -5   8          2.24          1.29         0.36 o                         
  -4  -5   8         30.21         26.63         2.23 o                         
  -3  -5   8        101.17        102.28         2.61 o                         
  -2  -5   8        303.79        317.76         3.75 o                         
  -1  -5   8        368.07        358.19         4.70 o                         
   0  -5   8         95.28         89.92         1.46 o                         
   1  -5   8         43.43         43.01         0.90 o                         
   2  -5   8          6.51          8.43         0.84 o                         
   3  -5   8         20.76         20.56         0.93 o                         
   4  -5   8          2.36          2.27         0.44 o                         
   5  -5   8         68.09         60.60         1.96 o                         
  -7  -4   8         47.52         50.44         1.83 o                         
  -6  -4   8          4.49          3.03         0.56 o                         
  -5  -4   8         23.08         22.88         0.82 o                         
  -4  -4   8         10.67         15.67         1.05 o                         
  -3  -4   8        270.51        259.16         3.62 o                         
  -2  -4   8        105.74        101.71         1.49 o                         
  -1  -4   8         51.01         50.75         1.06 o                         
   0  -4   8        904.94        926.54        11.60 o                         
   1  -4   8          9.17         10.83         1.38 o                         
   2  -4   8         47.83         48.65         1.24 o                         
   3  -4   8          1.85          3.04         1.00 o                         
   4  -4   8         15.81         15.11         0.79 o                         
   5  -4   8         54.78         53.94         1.34 o                         
   6  -4   8         81.46         82.97         2.36 o                         
  -7  -3   8          9.86         11.60         0.63 o                         
  -6  -3   8         31.17         32.01         1.02 o                         
  -5  -3   8         57.76         53.78         1.20 o                         
  -4  -3   8          1.19          2.69         0.50 o                         
  -3  -3   8        219.61        209.78         4.21 o                         
  -2  -3   8        164.03        169.19         2.84 o                         
  -1  -3   8        334.73        347.61         5.31 o                         
   0  -3   8        635.02        670.78         9.85 o                         
   1  -3   8        102.66         92.69         1.55 o                         
   2  -3   8         46.03         44.57         1.10 o                         
   3  -3   8         26.66         27.76         1.15 o                         
   4  -3   8         37.06         38.08         0.96 o                         
   5  -3   8        111.18        106.74         1.84 o                         
   6  -3   8         29.68         31.81         0.83 o                         
  -7  -2   8          8.88         14.53         1.11 o                         
  -5  -2   8        221.63        211.22         4.88 o                         
  -4  -2   8        156.05        159.73         2.69 o                         
  -3  -2   8        128.81        131.89         2.82 o                         
  -2  -2   8        207.81        207.94         3.53 o                         
  -1  -2   8        237.36        239.54         3.51 o                         
   0  -2   8          2.74          3.74         0.74 o                         
   1  -2   8         64.73         57.26         1.12 o                         
   2  -2   8          1.04          2.46         0.41 o                         
   3  -2   8         45.59         44.42         0.98 o                         
   4  -2   8        202.03        204.84         2.87 o                         
   5  -2   8          0.24          0.26         0.46 o                         
   6  -2   8          0.88          1.81         0.33 o                         
   7  -2   8         15.44         15.39         0.65 o                         
  -8  -1   8         14.46         18.46         1.18 o                         
  -7  -1   8         52.54         57.46         1.96 o                         
  -6  -1   8         63.91         61.38         1.60 o                         
  -5  -1   8        161.59        162.04         4.01 o                         
  -4  -1   8         15.21         14.31         0.84 o                         
  -3  -1   8        272.85        276.42         5.32 o                         
  -2  -1   8          1.07          2.72         0.66 o                         
  -1  -1   8        249.94        220.21         3.19 o                         
   0  -1   8         13.08         16.95         0.96 o                         
   1  -1   8          0.58          1.84         0.40 o                         
   2  -1   8        120.26        119.62         1.77 o                         
   3  -1   8          7.25          7.03         0.68 o                         
   4  -1   8         74.46         79.51         1.68 o                         
   5  -1   8         40.29         43.17         1.06 o                         
   6  -1   8         44.14         50.78         2.09 o                         
   7  -1   8         23.32         25.61         0.88 o                         
  -8   0   8          1.85          1.20         0.98 o                         
  -7   0   8          7.26         10.29         0.79 o                         
  -6   0   8          7.21          4.33         0.81 o                         
  -5   0   8         76.40         74.32         1.40 o                         
  -4   0   8         12.22         13.67         0.81 o                         
  -3   0   8        671.67        659.28         9.65 o                         
  -2   0   8        269.53        259.26         3.78 o                         
  -1   0   8          8.37         10.76         0.86 o                         
   0   0   8        114.79        100.09         1.72 o                         
   1   0   8          6.63          7.47         0.97 o                         
   2   0   8        554.90        589.74         6.84 o                         
   3   0   8        511.04        515.84         7.72 o                         
   4   0   8        214.20        192.91         7.14 o                         
   5   0   8         40.39         35.54         0.97 o                         
   6   0   8         37.68         33.47         0.89 o                         
   7   0   8          1.33          1.80         0.28 o                         
   8   0   8         12.68         14.20         0.50 o                         
  -7   1   8          1.80          3.70         0.46 o                         
  -6   1   8         10.83         10.52         0.62 o                         
  -5   1   8         20.02         18.47         0.62 o                         
  -4   1   8         77.50         69.50         1.67 o                         
  -3   1   8         16.08         12.86         0.96 o                         
  -2   1   8         20.57         22.66         1.10 o                         
  -1   1   8         15.73         15.77         1.84 o                         
   0   1   8        196.50        199.62         4.41 o                         
   1   1   8        411.59        393.87         5.33 o                         
   2   1   8         41.63         34.53         1.19 o                         
   3   1   8         33.84         36.28         0.98 o                         
   4   1   8          0.49          1.05         0.44 o                         
   5   1   8         47.11         47.38         0.99 o                         
   6   1   8        105.16        110.50         1.89 o                         
   7   1   8         64.77         66.56         1.26 o                         
   8   1   8          5.23          5.45         0.82 o                         
  -7   2   8         32.18         33.67         0.72 o                         
  -6   2   8          0.97          2.01         0.36 o                         
  -5   2   8          0.04          0.31         0.28 o                         
  -4   2   8        141.09        127.55         1.60 o                         
  -3   2   8        133.02        132.08         2.08 o                         
  -2   2   8        192.92        176.20         3.53 o                         
  -1   2   8        299.18        278.02         3.24 o                         
   0   2   8         37.25         32.58         1.54 o                         
   1   2   8        644.06        642.29         9.71 o                         
   2   2   8         32.69         25.69         1.06 o                         
   3   2   8         15.36         16.05         1.11 o                         
   4   2   8        218.08        203.40         2.57 o                         
   5   2   8         50.89         48.57         1.02 o                         
   6   2   8         60.55         57.53         1.20 o                         
   7   2   8          0.10          0.57         0.63 o                         
   8   2   8          0.63          0.64         0.25 o                         
  -7   3   8          3.03          4.70         0.74 o                         
  -6   3   8         23.93         24.01         0.68 o                         
  -5   3   8         38.39         36.86         0.85 o                         
  -4   3   8          1.76          3.95         0.64 o                         
  -3   3   8          2.42          3.15         0.85 o                         
  -2   3   8         20.37         16.86         1.10 o                         
  -1   3   8        202.05        193.28         2.71 o                         
   0   3   8        192.63        178.63         2.42 o                         
   1   3   8          8.47          6.10         0.79 o                         
   2   3   8       1381.15       1374.67        25.37 o                         
   3   3   8        819.94        855.77        12.34 o                         
   4   3   8        393.47        395.04         5.92 o                         
   5   3   8          0.17          0.97         0.42 o                         
   6   3   8         27.36         27.82         0.93 o                         
   7   3   8         19.34         19.67         0.67 o                         
   8   3   8         10.24          9.46         0.58 o                         
  -6   4   8         32.79         39.74         1.37 o                         
  -5   4   8         77.04         75.35         1.99 o                         
  -4   4   8         44.23         43.30         1.03 o                         
  -3   4   8          3.12          2.68         0.43 o                         
  -2   4   8        242.49        231.10         3.22 o                         
  -1   4   8         30.81         25.55         1.02 o                         
   0   4   8         34.03         34.11         1.04 o                         
   1   4   8         30.09         28.75         1.01 o                         
   2   4   8        389.76        382.24         5.77 o                         
   3   4   8        618.86        624.37         9.12 o                         
   4   4   8        211.70        207.22         3.27 o                         
   5   4   8         28.16         32.19         1.23 o                         
   6   4   8         23.48         21.48         0.77 o                         
   7   4   8          4.28          3.00         0.41 o                         
   8   4   8         26.17         23.95         0.92 o                         
  -6   5   8         37.53         37.21         0.82 o                         
  -5   5   8         69.72         68.19         1.11 o                         
  -4   5   8         61.95         69.02         1.77 o                         
  -3   5   8         20.87         21.55         0.77 o                         
  -2   5   8         58.36         48.96         1.03 o                         
  -1   5   8        169.71        166.62         2.20 o                         
   0   5   8         43.13         45.05         0.99 o                         
   1   5   8        145.32        147.90         2.24 o                         
   2   5   8        309.43        297.59         3.58 o                         
   3   5   8         98.80        103.52         1.65 o                         
   4   5   8        205.62        212.34         2.94 o                         
   5   5   8        287.50        281.49         4.31 o                         
   6   5   8          3.43          3.45         0.63 o                         
   7   5   8        108.50        116.49         4.06 o                         
  -5   6   8          0.80          0.62         0.21 o                         
  -4   6   8          0.35          0.50         0.24 o                         
  -3   6   8         50.30         52.27         1.18 o                         
  -2   6   8         69.66         68.17         1.10 o                         
  -1   6   8        322.69        307.73         3.35 o                         
   0   6   8        681.38        646.38         8.21 o                         
   1   6   8         50.39         40.76         1.13 o                         
   2   6   8          1.77          0.82         0.47 o                         
   3   6   8         44.67         44.74         1.16 o                         
   4   6   8         32.55         34.04         0.86 o                         
   5   6   8        339.99        326.75         4.25 o                         
   6   6   8          0.47          0.73         0.52 o                         
   7   6   8          0.49          0.39         0.65 o                         
  -4   7   8         51.30         52.05         1.01 o                         
  -3   7   8          6.09          6.12         0.57 o                         
  -2   7   8        112.50        122.67         2.12 o                         
  -1   7   8         98.86         91.59         1.71 o                         
   0   7   8         48.68         39.42         0.98 o                         
   1   7   8          2.25          1.90         0.36 o                         
   2   7   8         36.68         37.35         1.23 o                         
   3   7   8         18.18         21.81         0.90 o                         
   4   7   8         58.48         60.37         1.04 o                         
   5   7   8         24.16         24.10         0.61 o                         
   6   7   8          2.11          1.31         0.31 o                         
  -2   8   8         88.78         86.72         1.48 o                         
  -1   8   8         29.94         27.52         0.65 o                         
   0   8   8        133.34        132.85         1.88 o                         
   1   8   8        127.86        117.18         1.53 o                         
   2   8   8         16.43         12.72         0.55 o                         
   3   8   8          5.20          5.45         0.56 o                         
   4   8   8         53.93         53.41         1.45 o                         
   5   8   8         37.79         36.54         1.66 o                         
   0   9   8         18.76         17.24         0.50 o                         
   1   9   8         38.74         36.67         1.02 o                         
   2   9   8         48.68         44.77         2.09 o                         
   3   9   8         48.15         52.21         1.64 o                         
  -1  -7   9         65.40         67.41         1.43 o                         
  -4  -6   9        192.91        177.61         3.33 o                         
  -3  -6   9         84.77         82.44         2.62 o                         
  -2  -6   9         37.74         44.12         1.15 o                         
  -1  -6   9          6.97          6.31         0.79 o                         
   0  -6   9         27.97         26.71         0.98 o                         
   1  -6   9         16.85         16.37         0.83 o                         
   2  -6   9          7.43          5.74         0.98 o                         
  -5  -5   9          9.98          6.56         0.60 o                         
  -4  -5   9          2.21          1.05         0.38 o                         
  -3  -5   9         13.28         15.76         2.02 o                         
  -2  -5   9          2.54          2.16         0.66 o                         
  -1  -5   9          3.36          4.50         0.78 o                         
   0  -5   9        130.01        141.21         4.06 o                         
   1  -5   9          8.95          7.75         0.58 o                         
   2  -5   9         33.23         33.37         2.34 o                         
   3  -5   9         29.10         30.15         0.87 o                         
   4  -5   9        149.43        146.77         3.01 o                         
  -6  -4   9         35.88         36.91         1.44 o                         
  -5  -4   9        126.08        129.76         2.12 o                         
  -4  -4   9        320.69        320.57         5.88 o                         
  -3  -4   9        401.39        411.07         7.50 o                         
  -2  -4   9        227.57        219.10         3.01 o                         
  -1  -4   9        434.38        456.95         6.78 o                         
   0  -4   9        113.99        125.16         2.14 o                         
   1  -4   9         16.34         15.07         0.75 o                         
   2  -4   9          1.23          1.11         0.37 o                         
   3  -4   9         86.01         84.79         1.56 o                         
   4  -4   9          0.56          0.20         0.29 o                         
   5  -4   9          0.14          0.24         0.31 o                         
  -7  -3   9         67.11         63.61         1.37 o                         
  -6  -3   9         69.39         74.92         2.62 o                         
  -5  -3   9          5.32          5.73         0.61 o                         
  -4  -3   9          2.61          4.27         0.62 o                         
  -3  -3   9          3.25          4.76         0.92 o                         
  -2  -3   9         78.70         75.92         1.60 o                         
  -1  -3   9         79.24         77.72         1.56 o                         
   0  -3   9          2.66          4.20         0.58 o                         
   1  -3   9         16.99         15.56         0.76 o                         
   2  -3   9          1.20          0.56         0.38 o                         
   3  -3   9         79.63         75.44         1.29 o                         
   4  -3   9        179.46        171.81         3.33 o                         
   5  -3   9         59.83         58.12         1.67 o                         
   6  -3   9         67.40         70.28         1.52 o                         
  -7  -2   9          0.16          0.33         0.46 o                         
  -6  -2   9         37.91         41.18         1.15 o                         
  -5  -2   9          0.27          0.47         0.45 o                         
  -4  -2   9         90.13         92.35         1.71 o                         
  -3  -2   9        188.51        175.52         3.56 o                         
  -2  -2   9          6.21          5.02         0.70 o                         
  -1  -2   9          7.00          6.64         0.84 o                         
   0  -2   9         32.72         34.02         1.18 o                         
   1  -2   9          8.78          9.45         0.81 o                         
   2  -2   9         89.56         83.96         1.42 o                         
   3  -2   9        331.43        331.98         4.45 o                         
   4  -2   9          8.33         10.45         0.60 o                         
   5  -2   9          0.27          0.65         0.32 o                         
   6  -2   9         13.43         12.87         0.55 o                         
  -7  -1   9         84.28         87.99         3.66 o                         
  -6  -1   9        156.63        167.94         6.41 o                         
  -5  -1   9        128.98        137.43         2.34 o                         
  -4  -1   9         65.13         63.11         1.18 o                         
  -3  -1   9          0.01          0.59         0.35 o                         
  -2  -1   9         91.71         96.93         1.93 o                         
  -1  -1   9          1.02          1.44         0.39 o                         
   0  -1   9        487.18        482.99         6.18 o                         
   1  -1   9        264.55        258.10         3.48 o                         
   2  -1   9        158.39        145.34         1.98 o                         
   3  -1   9         99.99         95.32         1.55 o                         
   4  -1   9          5.17          2.47         0.59 o                         
   5  -1   9          0.35          0.01         0.28 o                         
   6  -1   9        246.60        268.83         9.91 o                         
   7  -1   9         73.24         73.77         1.52 o                         
  -7   0   9          1.06          4.19         0.63 o                         
  -6   0   9         83.26         87.84         1.90 o                         
  -5   0   9         26.83         28.76         0.90 o                         
  -4   0   9        263.89        256.28         4.00 o                         
  -3   0   9          4.26          4.27         0.58 o                         
  -2   0   9          5.16          5.59         0.72 o                         
  -1   0   9        478.00        440.15         8.77 o                         
   0   0   9        134.38        131.63         1.92 o                         
   1   0   9        195.05        218.33         3.41 o                         
   2   0   9        114.53        104.27         1.65 o                         
   3   0   9         53.56         53.23         1.24 o                         
   4   0   9        335.29        317.47         4.86 o                         
   5   0   9         31.95         31.99         0.98 o                         
   6   0   9          2.70          1.48         0.32 o                         
   7   0   9          1.60          1.31         0.28 o                         
  -7   1   9          5.64          5.32         0.52 o                         
  -6   1   9         62.62         62.01         1.52 o                         
  -5   1   9        263.50        265.21         4.10 o                         
  -4   1   9         14.67         14.29         0.79 o                         
  -3   1   9        125.87        119.16         2.19 o                         
  -2   1   9         20.30         18.96         2.35 o                         
  -1   1   9        617.58        585.86        11.33 o                         
   0   1   9        315.12        312.72         5.46 o                         
   1   1   9          0.78          1.06         0.67 o                         
   2   1   9        119.73        112.94         2.06 o                         
   3   1   9          0.01          0.45         0.37 o                         
   4   1   9         30.12         33.64         0.86 o                         
   5   1   9         11.92         14.35         0.61 o                         
   6   1   9         30.09         35.03         1.11 o                         
   7   1   9          0.87          0.40         0.28 o                         
  -7   2   9          5.47          5.87         1.37 o                         
  -6   2   9         52.00         47.13         0.94 o                         
  -5   2   9          5.71          9.52         1.41 o                         
  -4   2   9         87.69         81.05         1.36 o                         
  -3   2   9         56.10         55.78         1.18 o                         
  -2   2   9          1.59          0.05         0.47 o                         
  -1   2   9          0.26          1.35         0.57 o                         
   0   2   9         28.96         23.99         0.98 o                         
   1   2   9        112.04        106.36         1.92 o                         
   2   2   9        120.60        124.00         1.92 o                         
   3   2   9        363.94        364.25         6.49 o                         
   4   2   9        148.82        139.14         1.85 o                         
   5   2   9         12.85         10.36         0.78 o                         
   6   2   9         82.55         76.54         1.80 o                         
   7   2   9         51.85         51.41         1.69 o                         
  -6   3   9          3.22          5.60         0.70 o                         
  -5   3   9          5.57          5.28         0.61 o                         
  -4   3   9         38.45         41.46         0.97 o                         
  -3   3   9          0.08          0.81         0.40 o                         
  -2   3   9          3.71          1.55         0.53 o                         
  -1   3   9        758.06        767.29        17.02 o                         
   0   3   9       1048.23       1060.90        15.26 o                         
   1   3   9       1060.48       1079.84        15.52 o                         
   2   3   9       2145.15       2205.25        47.24 o                         
   3   3   9        378.13        392.32         5.87 o                         
   4   3   9          4.83          4.74         0.65 o                         
   5   3   9          0.21          0.01         0.34 o                         
   6   3   9        203.42        202.55         3.79 o                         
   7   3   9          0.55          0.23         0.25 o                         
  -6   4   9          0.82          0.74         0.28 o                         
  -5   4   9          7.00          7.62         0.53 o                         
  -4   4   9        197.06        196.57         2.83 o                         
  -3   4   9        120.83        121.30         1.90 o                         
  -2   4   9        156.42        160.58         2.42 o                         
  -1   4   9          0.45          0.68         0.34 o                         
   0   4   9        232.23        226.44         3.63 o                         
   1   4   9          3.41          4.13         0.64 o                         
   2   4   9          4.25          4.55         0.68 o                         
   3   4   9        755.28        758.71        10.98 o                         
   4   4   9          0.51          0.90         0.34 o                         
   5   4   9         26.77         28.54         0.74 o                         
   6   4   9          1.21          0.54         0.32 o                         
   7   4   9          1.25          0.88         0.44 o                         
  -5   5   9         23.64         23.47         0.58 o                         
  -4   5   9          6.48          9.00         0.52 o                         
  -3   5   9         15.68         11.80         0.70 o                         
  -2   5   9        103.89        103.46         1.67 o                         
  -1   5   9          7.22          9.34         0.73 o                         
   0   5   9        278.57        285.53         3.84 o                         
   1   5   9        104.04         92.40         1.56 o                         
   2   5   9        299.07        293.49         3.94 o                         
   3   5   9        174.93        166.23         2.39 o                         
   4   5   9          0.57          0.89         0.33 o                         
   5   5   9         98.36        104.03         1.89 o                         
   6   5   9        112.14        102.71         2.17 o                         
   7   5   9         20.29         20.49         0.69 o                         
  -4   6   9         29.96         28.70         0.57 o                         
  -3   6   9        156.57        140.08         1.77 o                         
  -2   6   9        162.49        164.21         2.67 o                         
  -1   6   9         63.04         54.74         1.11 o                         
   0   6   9         12.58         11.10         0.62 o                         
   1   6   9          0.76          0.52         0.41 o                         
   2   6   9         12.58         10.38         0.66 o                         
   3   6   9         97.58         89.13         1.70 o                         
   4   6   9         78.63         83.79         1.94 o                         
   5   6   9         88.84         85.00         1.51 o                         
   6   6   9          8.22         11.16         0.72 o                         
  -3   7   9          0.98          0.82         0.25 o                         
  -2   7   9        215.61        212.71         5.22 o                         
  -1   7   9         21.33         25.16         0.70 o                         
   0   7   9          0.35          1.10         0.60 o                         
   1   7   9         27.81         37.66         0.82 o                         
   2   7   9        394.54        394.45         7.19 o                         
   3   7   9          0.69          1.16         0.34 o                         
   4   7   9          3.87          3.23         0.43 o                         
   5   7   9         17.18         15.62         0.70 o                         
  -1   8   9          4.12          6.40         0.63 o                         
   0   8   9        168.07        170.65         2.27 o                         
   1   8   9         25.52         22.54         0.63 o                         
   2   8   9         27.91         25.78         0.78 o                         
   3   8   9          7.03          6.18         0.73 o                         
   4   8   9          1.41          0.65         0.34 o                         
  -3  -6  10          1.69          2.09         0.65 o                         
  -1  -6  10          0.98          0.92         0.52 o                         
   0  -6  10         16.54         15.97         1.05 o                         
   1  -6  10         31.32         32.56         1.11 o                         
  -4  -5  10        130.39        121.95         3.37 o                         
  -3  -5  10         11.68          8.62         0.69 o                         
  -2  -5  10         41.41         34.70         0.95 o                         
  -1  -5  10          1.71          2.75         0.89 o                         
   0  -5  10          0.95          0.31         0.32 o                         
   1  -5  10          0.19          0.44         0.30 o                         
   2  -5  10        115.06        116.89         1.96 o                         
   3  -5  10          2.39          1.45         0.37 o                         
  -5  -4  10         93.40         95.07         1.56 o                         
  -4  -4  10        304.96        303.57         4.51 o                         
  -3  -4  10         35.94         37.79         1.64 o                         
  -2  -4  10         16.33         16.07         2.42 o                         
  -1  -4  10          7.89          6.15         1.44 o                         
   0  -4  10        382.23        399.82        10.34 o                         
   1  -4  10         34.30         31.71         1.44 o                         
   2  -4  10        193.39        201.13         3.12 o                         
   3  -4  10        148.08        146.48         2.37 o                         
   4  -4  10          2.50          2.26         0.46 o                         
  -6  -3  10         46.82         37.83         1.31 o                         
  -5  -3  10        111.22        109.47         1.84 o                         
  -4  -3  10         32.80         28.67         0.82 o                         
  -3  -3  10         24.61         21.55         1.21 o                         
  -2  -3  10         15.91         14.03         0.91 o                         
  -1  -3  10         28.32         28.58         1.06 o                         
   0  -3  10         16.66         19.47         0.78 o                         
   1  -3  10        198.65        208.75         3.35 o                         
   2  -3  10         75.46         79.98         1.56 o                         
   3  -3  10          7.75          7.32         0.58 o                         
   4  -3  10         17.43         19.10         0.82 o                         
   5  -3  10         89.00         96.20         1.99 o                         
  -6  -2  10          0.37          1.50         0.52 o                         
  -5  -2  10         50.81         52.52         1.11 o                         
  -4  -2  10         16.09         18.69         0.92 o                         
  -3  -2  10         25.67         24.14         0.88 o                         
  -2  -2  10         38.12         37.44         2.42 o                         
  -1  -2  10         49.76         49.20         1.43 o                         
   0  -2  10         41.03         39.98         0.95 o                         
   1  -2  10        119.03        116.25         1.80 o                         
   2  -2  10         34.63         41.55         0.90 o                         
   3  -2  10         24.67         28.23         0.99 o                         
   4  -2  10          5.96          7.70         0.60 o                         
   5  -2  10         45.02         51.69         1.17 o                         
   6  -2  10         34.31         34.36         0.93 o                         
  -6  -1  10         38.13         38.89         1.11 o                         
  -5  -1  10          1.07          1.08         0.36 o                         
  -4  -1  10          2.66          3.34         0.50 o                         
  -3  -1  10         42.93         45.64         1.02 o                         
  -2  -1  10        311.19        317.94         4.86 o                         
  -1  -1  10        172.00        165.93         2.37 o                         
   0  -1  10         86.21         80.71         1.40 o                         
   1  -1  10        140.53        135.06         1.82 o                         
   2  -1  10         46.24         35.46         0.80 o                         
   3  -1  10          2.82          5.97         0.64 o                         
   4  -1  10          3.00          2.70         0.47 o                         
   5  -1  10         93.24         86.75         1.56 o                         
   6  -1  10        116.65        131.76         2.54 o                         
  -6   0  10          0.10          0.46         0.27 o                         
  -5   0  10         79.06         85.60         1.35 o                         
  -4   0  10        317.61        317.66         4.16 o                         
  -3   0  10        166.25        170.07         2.45 o                         
  -2   0  10         41.21         39.56         1.00 o                         
  -1   0  10          4.25          2.99         0.41 o                         
   0   0  10        132.73        120.15         2.25 o                         
   1   0  10         56.41         54.90         1.15 o                         
   2   0  10        361.41        365.66         7.03 o                         
   3   0  10         18.11         19.23         0.98 o                         
   4   0  10        145.67        159.97         2.64 o                         
   5   0  10         45.87         35.27         1.37 o                         
   6   0  10         16.11         13.75         0.65 o                         
   7   0  10          0.35          0.46         0.28 o                         
  -6   1  10         68.21         65.54         1.16 o                         
  -5   1  10        163.70        172.02         2.77 o                         
  -4   1  10        272.62        271.20         4.21 o                         
  -3   1  10          0.39          0.66         0.44 o                         
  -2   1  10        177.51        173.94         2.29 o                         
  -1   1  10          4.03          2.89         0.47 o                         
   0   1  10          3.88          3.78         0.62 o                         
   1   1  10        452.96        418.72         5.52 o                         
   2   1  10         74.35         62.86         1.39 o                         
   3   1  10         67.31         56.32         2.20 o                         
   4   1  10          4.18          1.52         0.48 o                         
   5   1  10          7.92         10.42         0.62 o                         
   6   1  10         54.82         57.72         1.17 o                         
   7   1  10         60.09         60.41         1.39 o                         
  -6   2  10          0.05          0.26         0.37 o                         
  -5   2  10          2.09          2.85         0.92 o                         
  -4   2  10          8.07          6.37         0.68 o                         
  -3   2  10        289.91        299.07         4.01 o                         
  -2   2  10        506.50        488.55         6.28 o                         
  -1   2  10        822.68        827.73        10.37 o                         
   0   2  10        432.47        422.36         5.48 o                         
   1   2  10        145.37        135.59         2.06 o                         
   2   2  10        109.79        104.55         1.68 o                         
   3   2  10         21.21         27.00         0.72 o                         
   4   2  10         68.22         63.10         1.12 o                         
   5   2  10         14.82         14.05         0.81 o                         
   6   2  10         18.05         15.03         0.81 o                         
   7   2  10         44.57         46.98         1.24 o                         
  -6   3  10         53.70         61.89         1.38 o                         
  -5   3  10         21.54         19.13         0.73 o                         
  -4   3  10         10.91          8.43         0.72 o                         
  -3   3  10         29.75         31.53         0.98 o                         
  -2   3  10        165.80        164.38         2.84 o                         
  -1   3  10        354.06        365.28         5.54 o                         
   0   3  10          8.82          8.36         0.79 o                         
   1   3  10         54.24         50.04         1.07 o                         
   2   3  10          6.51          5.05         0.57 o                         
   3   3  10         24.12         27.53         0.92 o                         
   4   3  10          0.16          0.86         0.38 o                         
   5   3  10        149.46        161.98         4.78 o                         
   6   3  10        109.94        117.99         1.94 o                         
   7   3  10         65.08         67.73         1.34 o                         
  -5   4  10          3.75          4.54         0.85 o                         
  -4   4  10         44.99         48.53         0.97 o                         
  -3   4  10        136.03        144.62         4.32 o                         
  -2   4  10        491.18        496.98         6.40 o                         
  -1   4  10        137.78        135.45         3.17 o                         
   0   4  10        630.88        628.21         9.19 o                         
   1   4  10         89.66         91.74         1.76 o                         
   2   4  10          8.57          9.61         0.64 o                         
   3   4  10         13.33         12.65         0.59 o                         
   4   4  10        408.33        415.74         5.35 o                         
   5   4  10          4.42          5.58         0.48 o                         
   6   4  10          0.28          0.30         0.27 o                         
   7   4  10          0.95          0.52         0.39 o                         
  -5   5  10        166.23        172.62         4.45 o                         
  -4   5  10         34.21         33.70         0.71 o                         
  -3   5  10         40.29         37.90         0.71 o                         
  -2   5  10         32.41         32.64         1.68 o                         
  -1   5  10          5.03          6.59         0.98 o                         
   0   5  10         45.12         43.06         1.05 o                         
   1   5  10         67.55         61.88         1.33 o                         
   2   5  10         35.48         35.56         1.00 o                         
   3   5  10         34.53         31.42         1.08 o                         
   4   5  10         14.57         12.90         0.63 o                         
   5   5  10          4.48          4.59         0.51 o                         
   6   5  10          1.95          1.44         0.52 o                         
  -4   6  10          4.13          4.34         0.45 o                         
  -3   6  10         21.81         22.57         0.66 o                         
  -2   6  10         31.50         36.39         0.81 o                         
  -1   6  10         66.02         65.51         1.06 o                         
   0   6  10        147.10        154.97         2.22 o                         
   1   6  10          2.70          2.29         0.51 o                         
   2   6  10         98.70        103.91         3.40 o                         
   3   6  10         84.83         80.39         1.84 o                         
   4   6  10        117.31        121.78         2.01 o                         
   5   6  10         66.61         65.37         2.08 o                         
   6   6  10         20.68         20.13         1.24 o                         
  -2   7  10          6.09          4.98         0.52 o                         
  -1   7  10         11.65         12.08         0.93 o                         
   0   7  10         27.71         30.04         0.93 o                         
   1   7  10         22.21         24.28         0.92 o                         
   2   7  10          6.49          6.16         0.53 o                         
   3   7  10         10.27         13.00         0.60 o                         
   4   7  10          5.18          4.69         0.56 o                         
   5   7  10          0.52          0.37         0.33 o                         
   0   8  10         62.17         57.00         1.31 o                         
   1   8  10          2.08          1.44         0.68 o                         
   2   8  10          0.98          1.09         0.39 o                         
   3   8  10         18.54         21.60         0.92 o                         
  -3  -5  11          8.51          6.15         0.79 o                         
  -2  -5  11         24.27         27.05         0.83 o                         
  -1  -5  11         49.66         52.06         2.20 o                         
   0  -5  11         13.49         12.30         0.85 o                         
   1  -5  11          0.37          0.27         0.26 o                         
  -4  -4  11          2.02          3.14         0.79 o                         
  -3  -4  11         23.98         22.25         0.78 o                         
  -2  -4  11          7.36          7.81         0.65 o                         
  -1  -4  11         29.64         31.88         1.10 o                         
   0  -4  11        263.21        260.43         4.59 o                         
   1  -4  11          2.04          2.34         0.32 o                         
   2  -4  11         95.58         94.08         1.61 o                         
   3  -4  11         13.33         16.11         0.85 o                         
  -5  -3  11          4.84          6.49         1.05 o                         
  -4  -3  11          0.09         -0.15         0.30 o                         
  -3  -3  11          1.61          1.11         0.37 o                         
  -2  -3  11        162.91        162.71         3.19 o                         
  -1  -3  11        101.10        105.40         3.96 o                         
   0  -3  11          2.88          1.83         0.50 o                         
   1  -3  11        103.46        105.14         1.62 o                         
   2  -3  11         90.35         95.44         1.69 o                         
   3  -3  11         93.64         99.83         2.08 o                         
   4  -3  11         84.81         92.61         1.90 o                         
  -5  -2  11          7.91          9.49         0.94 o                         
  -4  -2  11         77.25         73.03         1.38 o                         
  -3  -2  11        120.63        118.02         4.22 o                         
  -2  -2  11          0.66          0.92         0.52 o                         
  -1  -2  11          9.71          6.86         0.72 o                         
   0  -2  11          2.76          1.92         0.34 o                         
   1  -2  11         44.32         51.47         1.01 o                         
   2  -2  11         23.34         20.21         0.84 o                         
   3  -2  11         28.47         28.16         0.82 o                         
   4  -2  11         23.30         24.90         1.40 o                         
   5  -2  11          4.48          4.27         0.48 o                         
  -6  -1  11         55.92         62.17         1.34 o                         
  -5  -1  11         71.89         68.62         1.26 o                         
  -4  -1  11          0.27          0.35         0.45 o                         
  -3  -1  11         93.86         93.93         1.50 o                         
  -2  -1  11        112.83        111.89         2.04 o                         
  -1  -1  11        174.08        165.84         2.72 o                         
   0  -1  11        253.67        240.53         3.83 o                         
   1  -1  11         26.48         24.31         0.78 o                         
   2  -1  11          7.08          5.11         0.61 o                         
   3  -1  11         61.47         57.95         1.47 o                         
   4  -1  11         88.55         88.92         1.58 o                         
   5  -1  11         84.77         91.67         2.04 o                         
   6  -1  11          8.89         10.95         0.56 o                         
  -6   0  11         35.83         35.28         0.88 o                         
  -5   0  11        114.15        109.82         1.60 o                         
  -4   0  11        109.85        112.35         1.67 o                         
  -3   0  11         29.53         31.75         0.85 o                         
  -2   0  11         15.97         15.49         0.84 o                         
  -1   0  11         25.88         21.55         0.85 o                         
   0   0  11         20.06         23.92         0.87 o                         
   1   0  11          6.03          2.04         0.36 o                         
   2   0  11          0.44          1.65         0.34 o                         
   3   0  11         16.17         23.53         0.78 o                         
   4   0  11          6.10          8.71         0.60 o                         
   5   0  11          0.37          0.90         0.47 o                         
   6   0  11          3.34          3.27         0.52 o                         
  -6   1  11         11.65         14.35         0.66 o                         
  -5   1  11          0.48          1.16         0.23 o                         
  -4   1  11         10.62         11.38         0.53 o                         
  -3   1  11        259.89        261.95         3.53 o                         
  -2   1  11         30.23         27.99         0.84 o                         
  -1   1  11        301.42        303.80         4.04 o                         
   0   1  11        143.00        136.59         2.34 o                         
   1   1  11        169.95        165.78         2.77 o                         
   2   1  11         17.69         17.34         0.77 o                         
   3   1  11         52.70         54.97         1.22 o                         
   4   1  11         95.08         83.82         2.10 o                         
   5   1  11        120.35        120.45         1.99 o                         
   6   1  11         74.26         70.25         1.52 o                         
  -5   2  11        129.33        132.41         1.83 o                         
  -4   2  11        270.83        277.38         3.63 o                         
  -3   2  11        759.02        763.72        17.11 o                         
  -2   2  11         93.57        101.72         1.84 o                         
  -1   2  11         10.74         11.18         0.77 o                         
   0   2  11          0.01          0.07         0.35 o                         
   1   2  11          6.10          7.20         0.70 o                         
   2   2  11         23.83         22.86         0.87 o                         
   3   2  11         56.27         60.40         1.14 o                         
   4   2  11         26.98         28.60         1.08 o                         
   5   2  11         42.43         42.83         0.98 o                         
   6   2  11          2.51          2.49         0.65 o                         
  -5   3  11         38.15         43.48         1.69 o                         
  -4   3  11        157.52        156.75         3.10 o                         
  -3   3  11         11.25         11.95         0.94 o                         
  -2   3  11         82.88         83.82         1.94 o                         
  -1   3  11        120.59        121.96         2.11 o                         
   0   3  11          1.53          1.28         0.34 o                         
   1   3  11         81.49         81.10         1.37 o                         
   2   3  11         10.88         12.26         0.85 o                         
   3   3  11         18.87         23.16         0.77 o                         
   4   3  11         74.85         72.57         1.88 o                         
   5   3  11        138.58        144.02         2.29 o                         
   6   3  11         24.62         24.63         0.98 o                         
  -5   4  11         34.69         33.43         1.05 o                         
  -4   4  11        166.39        165.08         3.04 o                         
  -3   4  11         86.76         94.07         2.40 o                         
  -2   4  11         39.08         36.65         2.36 o                         
  -1   4  11        170.48        166.73         3.38 o                         
   0   4  11          0.05          0.33         0.32 o                         
   1   4  11         86.53         92.11         2.97 o                         
   2   4  11          0.27         -0.06         0.29 o                         
   3   4  11        109.30        105.52         2.66 o                         
   4   4  11         14.29         17.29         0.62 o                         
   5   4  11         39.84         40.03         0.78 o                         
   6   4  11          1.51          0.36         0.25 o                         
  -4   5  11          8.03          7.47         0.45 o                         
  -3   5  11         32.99         32.19         1.17 o                         
  -2   5  11         25.76         28.20         0.87 o                         
  -1   5  11         87.05         91.86         1.66 o                         
   0   5  11        117.13        111.07         1.96 o                         
   1   5  11        109.10        110.68         2.40 o                         
   2   5  11         97.28        101.88         2.13 o                         
   3   5  11         19.10         20.28         0.67 o                         
   4   5  11         10.63          9.78         0.57 o                         
   5   5  11         80.65         85.03         1.48 o                         
   6   5  11         63.25         61.25         1.83 o                         
  -3   6  11         89.97         93.44         2.49 o                         
  -2   6  11         69.06         70.67         2.23 o                         
  -1   6  11         13.16         15.90         1.06 o                         
   0   6  11         31.68         30.29         0.70 o                         
   1   6  11          1.70          1.98         0.63 o                         
   2   6  11         10.50         10.40         0.63 o                         
   3   6  11         84.55         87.59         1.80 o                         
   4   6  11         10.95         12.25         0.65 o                         
   5   6  11          6.48          6.36         0.65 o                         
  -1   7  11          2.90          1.88         0.59 o                         
   0   7  11          0.36          0.52         0.27 o                         
   1   7  11        131.15        132.91         2.91 o                         
   2   7  11         93.56        104.51         5.69 o                         
   3   7  11         78.94         79.43         1.62 o                         
  -2  -4  12         10.83         11.93         0.60 o                         
  -1  -4  12         23.94         22.06         0.74 o                         
   0  -4  12          9.39         10.53         1.77 o                         
   1  -4  12        107.41        106.07         5.56 o                         
  -4  -3  12          1.65          1.22         0.23 o                         
  -3  -3  12         23.34         22.23         1.57 o                         
  -2  -3  12         22.47         21.78         1.05 o                         
  -1  -3  12          4.94          6.90         0.60 o                         
   0  -3  12         76.80         80.62         1.47 o                         
   1  -3  12         35.20         43.20         0.98 o                         
   2  -3  12         38.33         40.62         1.06 o                         
   3  -3  12         40.09         42.28         1.44 o                         
  -4  -2  12         66.32         70.54         1.52 o                         
  -3  -2  12         51.89         49.73         1.90 o                         
  -2  -2  12         46.88         45.10         1.23 o                         
  -1  -2  12          1.57          1.47         0.41 o                         
   0  -2  12         94.43         93.34         2.55 o                         
   1  -2  12        166.28        165.05         2.69 o                         
   2  -2  12         92.17         97.24         1.69 o                         
   3  -2  12         45.45         52.85         1.07 o                         
   4  -2  12          9.03         11.91         0.86 o                         
  -5  -1  12         44.90         45.30         1.11 o                         
  -4  -1  12          9.71          8.65         0.72 o                         
  -3  -1  12         30.30         34.03         0.97 o                         
  -2  -1  12         95.54         91.29         1.61 o                         
  -1  -1  12          1.85          5.63         1.18 o                         
   0  -1  12         19.77         25.34         1.12 o                         
   1  -1  12         22.89         21.38         0.91 o                         
   2  -1  12          2.97          1.71         0.33 o                         
   3  -1  12          1.19          1.53         0.32 o                         
   4  -1  12        110.85        109.00         2.36 o                         
   5  -1  12         85.96         90.12         1.76 o                         
  -5   0  12          0.24         -0.07         0.29 o                         
  -4   0  12         20.05         23.20         0.67 o                         
  -3   0  12        192.52        184.11         2.87 o                         
  -2   0  12        170.17        183.62         3.52 o                         
  -1   0  12          6.03          2.94         0.47 o                         
   0   0  12         28.60         23.47         0.80 o                         
   1   0  12         51.11         52.67         1.34 o                         
   2   0  12         36.54         36.96         1.40 o                         
   3   0  12        135.31        128.56         2.11 o                         
   4   0  12          8.10          5.94         0.71 o                         
   5   0  12         14.18         16.74         0.67 o                         
  -5   1  12         60.61         51.55         0.85 o                         
  -4   1  12        180.12        189.78         2.52 o                         
  -3   1  12        118.08        119.81         1.99 o                         
  -2   1  12         45.61         43.78         1.20 o                         
  -1   1  12         18.86         15.96         0.67 o                         
   0   1  12        110.71        104.75         1.63 o                         
   1   1  12          5.79          4.56         0.49 o                         
   2   1  12          3.15          2.66         1.57 o                         
   3   1  12         45.59         43.02         1.01 o                         
   4   1  12         31.68         32.88         0.80 o                         
   5   1  12        102.21        110.26         3.32 o                         
  -5   2  12         19.23         18.73         1.15 o                         
  -4   2  12         61.46         70.56         1.52 o                         
  -3   2  12         33.14         33.49         0.91 o                         
  -2   2  12          6.94          7.12         0.61 o                         
  -1   2  12         14.27         11.32         0.61 o                         
   0   2  12         58.53         56.10         1.20 o                         
   1   2  12        251.90        261.60         4.13 o                         
   2   2  12        117.64        119.01         2.08 o                         
   3   2  12        161.71        165.16         3.28 o                         
   4   2  12         18.31         17.06         0.78 o                         
   5   2  12          0.18          0.43         0.25 o                         
  -4   3  12         99.50         95.50         2.24 o                         
  -3   3  12         37.51         44.22         2.81 o                         
  -2   3  12          0.13         -0.11         0.31 o                         
  -1   3  12         27.56         25.66         1.20 o                         
   0   3  12         43.44         46.02         3.14 o                         
   1   3  12          0.34         -0.08         0.43 o                         
   2   3  12          0.25         -0.39         0.79 o                         
   3   3  12         55.33         55.43         1.03 o                         
   4   3  12         45.58         45.84         0.87 o                         
   5   3  12         77.77         89.32         1.59 o                         
  -4   4  12          1.33          0.48         0.23 o                         
  -3   4  12         50.23         56.30         1.25 o                         
  -2   4  12         57.86         55.67         1.41 o                         
  -1   4  12         56.49         56.00         1.03 o                         
   0   4  12         11.38         10.66         0.54 o                         
   1   4  12          2.88          3.15         0.64 o                         
   2   4  12          4.40          4.44         0.52 o                         
   3   4  12        595.23        621.44         8.97 o                         
   4   4  12         19.95         21.16         0.62 o                         
   5   4  12          8.86          7.94         0.46 o                         
  -3   5  12          5.62          5.29         0.53 o                         
  -2   5  12         36.71         34.10         0.94 o                         
  -1   5  12         79.43         81.90         1.73 o                         
   0   5  12          0.36          0.30         0.24 o                         
   1   5  12        118.09        122.05         1.73 o                         
   2   5  12          4.37          2.79         0.58 o                         
   3   5  12        105.05        102.92         1.96 o                         
   4   5  12          3.56          2.12         0.43 o                         
  -1   6  12         27.71         27.32         0.73 o                         
   0   6  12         31.26         27.91         0.93 o                         
   1   6  12         25.07         27.56         0.96 o                         
   2   6  12          5.06          3.45         0.50 o                         
   3   6  12         14.61         15.36         0.79 o                         
  -2  -3  13         27.03         30.10         1.18 o                         
  -1  -3  13         28.86         24.96         3.60 o                         
   0  -3  13        124.57        129.38         4.91 o                         
   1  -3  13         74.19         70.01         1.96 o                         
  -3  -2  13         19.08         15.79         0.92 o                         
  -2  -2  13          2.96          2.15         0.41 o                         
  -1  -2  13         63.55         59.57         2.93 o                         
   0  -2  13        142.26        158.34         5.24 o                         
   1  -2  13          7.82          8.64         1.05 o                         
   2  -2  13        179.69        200.81         7.98 o                         
  -3  -1  13          1.34          0.58         0.31 o                         
  -2  -1  13          6.83          7.75         0.60 o                         
  -1  -1  13          5.16          5.10         0.52 o                         
   0  -1  13          7.68          7.92         0.55 o                         
   1  -1  13          0.64          0.69         0.34 o                         
   2  -1  13         35.30         32.14         0.93 o                         
   3  -1  13        131.20        125.63         1.99 o                         
  -4   0  13         52.06         50.13         1.24 o                         
  -3   0  13          5.64          4.83         0.44 o                         
  -2   0  13         37.90         42.23         0.91 o                         
  -1   0  13         30.53         33.47         0.73 o                         
   0   0  13         19.75         16.96         0.57 o                         
   1   0  13         54.41         51.02         0.94 o                         
   2   0  13        136.09        147.12         2.34 o                         
   3   0  13         29.32         27.37         0.70 o                         
   4   0  13          2.40          2.58         0.53 o                         
  -4   1  13         49.22         53.40         1.15 o                         
  -3   1  13         38.19         38.87         2.29 o                         
  -2   1  13         18.58         21.16         0.65 o                         
  -1   1  13         81.44         85.16         1.32 o                         
   0   1  13        144.60        146.22         2.04 o                         
   1   1  13          0.49          0.08         0.30 o                         
   2   1  13          4.91          8.74         0.63 o                         
   3   1  13         86.95         86.86         1.48 o                         
   4   1  13          0.40          0.06         0.60 o                         
  -3   2  13         65.90         70.20         2.09 o                         
  -2   2  13         29.77         29.96         0.88 o                         
  -1   2  13         75.58         80.60         1.51 o                         
   0   2  13         59.92         55.73         1.46 o                         
   1   2  13          8.92          6.50         0.98 o                         
   2   2  13         53.36         47.24         1.64 o                         
   3   2  13         27.32         33.87         0.97 o                         
   4   2  13         95.21        105.96         2.80 o                         
  -3   3  13          3.31          4.40         0.44 o                         
  -2   3  13         52.38         55.62         1.29 o                         
  -1   3  13         31.36         28.67         0.86 o                         
   0   3  13         59.09         64.38         1.60 o                         
   1   3  13        168.47        166.25         2.64 o                         
   2   3  13          3.82          3.21         0.50 o                         
   3   3  13         92.03        101.54         2.08 o                         
   4   3  13        158.73        202.16        12.69 o                         
  -2   4  13         14.84         15.61         0.60 o                         
  -1   4  13          3.78          5.37         0.60 o                         
   0   4  13         32.66         35.18         1.18 o                         
   1   4  13         54.07         54.27         1.68 o                         
   2   4  13         75.56         79.46         1.49 o                         
   3   4  13         77.82         89.15         6.74 o                         
   4   4  13         16.97         17.21         0.69 o                         
  -1   5  13         80.60         80.69         1.77 o                         
   0   5  13          4.14          4.23         0.60 o                         
   1   5  13         63.85         59.85         1.06 o                         
   2   5  13          1.02          1.47         0.27 o                         
   3   5  13         22.31         20.71         1.37 o                         
  -1  -1  14          0.96          0.79         0.31 o                         
   0  -1  14         21.67         21.69         0.72 o                         
   1  -1  14          0.04          0.71         0.39 o                         
  -2   0  14          0.63          0.39         0.31 o                         
  -1   0  14         23.04         23.10         0.85 o                         
   0   0  14        128.84        127.73         2.04 o                         
   1   0  14        152.50        157.61         2.39 o                         
   2   0  14         13.29         13.85         0.53 o                         
  -2   1  14         14.11         15.57         0.79 o                         
  -1   1  14         17.15         15.77         0.60 o                         
   0   1  14          1.77          1.62         0.40 o                         
   1   1  14          3.74          4.45         0.56 o                         
   2   1  14         13.76         14.57         0.60 o                         
   3   1  14         12.42         11.46         0.50 o                         
  -2   2  14         96.12         94.91         1.90 o                         
  -1   2  14          2.33          3.68         0.44 o                         
   0   2  14         16.41         17.62         0.69 o                         
   1   2  14         81.50         97.58         5.89 o                         
   2   2  14        280.15        314.91         8.44 o                         
   3   2  14        103.96        121.10         2.27 o                         
  -1   3  14         31.04         35.49         1.02 o                         
   0   3  14          8.07          8.51         0.57 o                         
   1   3  14          4.07          3.09         0.85 o                         
   2   3  14         14.69         16.88         0.60 o                         
   0   4  14         20.84         24.87         0.92 o                         
   1   4  14        115.03        114.06         2.17 o                         
                                                                                
